# Supplementary material for: Unveiling migraine subtype heterogeneity and risk loci: integrated genome-wide association study and single-cell transcriptomics discovery
Source: J Headache Pain. 2025 Aug 18;26(1):185. doi: 10.1186/s10194-025-02128-7 (PMC12360011; doi:10.1186/s10194-025-02128-7)
Supplement: Supplementary file 3 — Supplementary Material 3. [file 10194_2025_2128_MOESM3_ESM.xlsx]

## Sheet: S1
Table S1. Raw data set of migraine and its subtypes along with their details.
accessionId	publicationDate	journal	title	reportedTrait	efoTraits	bgTraits	discoverySampleAncestry	replicationSampleAncestry	associationCount	summaryStatistics	ssApiFlag	agreedToCc0	genotypingTechnologies	pubmedId	initialSampleDescription	replicateSampleDescription
GCST90468142	2025-01-09	Nat Genet	A scalable variational inference approach for increased mixed-model association power.	Migraine	migraine disorder	-	394626 European		0	http://ftp.ebi.ac.uk/pub/databases/gwas/summary_statistics/GCST90468001-GCST90469000/GCST90468142	no	yes	Genome-wide genotyping array	39789286	394,626 European ancestry individuals	NA
GCST90271641	2023-06-09	HGG Adv	Transcriptome-wide association study identifies novel candidate susceptibility genes for migraine.	Migraine	migraine disorder	-	513266 European		0	http://ftp.ebi.ac.uk/pub/databases/gwas/summary_statistics/GCST90271001-GCST90272000/GCST90271641	no	yes	Genome-wide genotyping array	37415806	26,052 European ancestry cases,487,214 European ancestry controls	NA
GCST90129450	2023-05-23	Pain	Genetic risk shared across 24 chronic pain conditions: identification and characterization with genomic structural equation modeling.	Migraine	migraine disorder	-	211460 European		0	http://ftp.ebi.ac.uk/pub/databases/gwas/summary_statistics/GCST90129001-GCST90130000/GCST90129450	no	yes	Genome-wide genotyping array	37219871	21,586 European ancestry cases,189,874 European ancestry controls	NA
GCST90043745	2021-11-04	Nat Genet	A generalized linear mixed model association tool for biobank-scale data.	Migraine	migraine disorder	-	456348 European		0	http://ftp.ebi.ac.uk/pub/databases/gwas/summary_statistics/GCST90043001-GCST90044000/GCST90043745	no	yes	Genome-wide genotyping array	34737426	1,488 European ancestry cases,454,860 European ancestry controls	NA
GCST90038646	2021-04-08	Nat Aging	Common genetic associations between age-related diseases.	Migraine	migraine disorder	-	484598 NR		0	http://ftp.ebi.ac.uk/pub/databases/gwas/summary_statistics/GCST90038001-GCST90039000/GCST90038646	no	yes	Genome-wide genotyping array	33959723	13,971 cases,470,627 controls	NA
GCST90435920	2018-08-13	Nat Genet	Efficiently controlling for case-control imbalance and sample relatedness in large-scale genetic association studies.	Migraine	migraine disorder	-	401650 European		0	http://ftp.ebi.ac.uk/pub/databases/gwas/summary_statistics/GCST90435001-GCST90436000/GCST90435920	no	no	Genome-wide genotyping array	30104761	2,870 British ancestry cases,398,780 British ancestry controls	NA
				Migraine with aura			352250			https://storage.googleapis.com/finngen-public-data-r11/summary_stats/finngen_R11_G6_MIGRAINE_WITH_AURA.gz					10366 European ancestry cases,341884 European ancestry controls
				Migraine without aura			350510			https://storage.googleapis.com/finngen-public-data-r11/summary_stats/finngen_R11_G6_MIGRAINE_NO_AURA.gz					8626 European ancestry cases,341884 European ancestry controls

## Sheet: S2
Table S2. Software and R language toolkit involved in this analysis
Analysis	Software or package	Download link	Function	Description	PMID
Meta analysis	METAL	https://csg.sph.umich.edu/abecasis/metal/download/	A tool for fast and efficient meta-analysis of genomewide association scans	The fundamental principle of meta-analysis involves synthesizing association evidence from individual studies through appropriate weighting. METAL implements two methodological approaches. The first method transforms observed effect directions and p-values from each study into signed Z-scores, where strongly negative Z-scores indicate smaller p-values corresponding to alleles associated with redu…	20616382
Linkage disequilibrium score regression (LDSC)	LDSC Software	https://github.com/bulik/ldsc	The goal of ldscr is to provide functionality to estimate genetic heritability and cross-trait genetic correlations from GWAS summary statistics using LD score regression within R.	Using LDSC, we can quantitatively assess the impact of inflated test statistics by examining their relationship with linkage disequilibrium. This method requires only GWAS summary statistics and remains unbiased despite sample overlap, even when including all SNPs, regardless of genome-wide significance. It offers valuable etiological insights into the genetic correlation between complex traits a…	26414676
High definition likelihood (HDL)	package "HDL" version 1.4.0	https://github.com/zhenin/HDL	The functions return estimation and standard error of genetic correlation and heritabilities of traits based on GWAS summary statistics.	To fully utilize the information from GWAS summary-level data, researchers have developed HDL, a method based on full likelihood that uses GWAS summary statistics to estimate genetic correlations. The full likelihood approach naturally extends the regression formula of LDSC. It was found that HDL is more accurate than LDSC, which leads to higher statistical power to detect genetic correlations be…	32601477
Sparse Linkage Disequilibrium Score Regression (S-LDSC)	LDSC Software	https://github.com/bulik/ldsc/wiki/Partitioned-Heritability	Partitioned heritability analysis of genomic functional annotations using Sparse Linkage Disequilibrium Score Regression (S-LDSC).	Single nucleotide polymorphisms (SNPs) were stratified into functional annotations, followed by computation of linkage disequilibrium (LD) scores for each category. These LD scores were then leveraged to estimate heritability enrichment and partitioned genetic contributions across distinct functional genomic domains.	29743610
LDSC_py_SEG (Conducted tissue- and cell type-specific heritability partitioning analyses using LDSC software)	LDSC Software	https://github.com/bulik/ldsc/wiki/Cell-type-specific-analyses	Conducted tissue- and cell type-specific heritability partitioning analyses using LDSC (Linkage Disequilibrium Score Regression) software	Conducted tissue- and cell type-specific heritability partitioning analyses using LDSC (Linkage Disequilibrium Score Regression) software	29632380
Functional Summary-based Imputation (FUSION)	FUSION	http://gusevlab.org/projects/fusion/	FUSION is a suite of tools for performing transcriptome-wide and regulome-wide association studies (TWAS and RWAS). FUSION builds predictive models of the genetic component of a functional/molecular phenotype and predicts and tests that component for association with disease using GWAS summary statistics. The goal is to identify associations between a GWAS phenotype and a functional phenotype tha…	FUSION is a suite of tools for performing transcriptome-wide and regulome-wide association studies (TWAS and RWAS). FUSION builds predictive models of the genetic component of a functional/molecular phenotype and predicts and tests that component for association with disease using GWAS summary statistics. The goal is to identify associations between a GWAS phenotype and a functional phenotype tha…	26854917
NA	NA	https://alkesgroup.broadinstitute.org/FUSION/LDREF.tar.bz2	FUSION: Reference data for linkage disequilibrium.	FUSION: Reference data for linkage disequilibrium.	NA
Multi-marker Analysis of GenoMic Annotation (MAGMA)	MAGMA Software	https://cncr.nl/research/magma/	MAGMA (Multi-marker Analysis of GenoMic Annotation) is a gene- and gene-set analytical tool designed for genome-wide association study (GWAS) data, with primary applications in functional annotation, heritability partitioning, and pathway enrichment analysis. Its central objective is to decode the genetic architecture of complex traits or diseases by mapping GWAS-derived statistical signals to bi…	MAGMA is a versatile analytical framework designed to dissect the genetic architecture of complex traits through four primary functionalities: (1) Gene-Level Association Analysis, which aggregates SNP-level GWAS signals to gene-level associations by integrating p-values and effect sizes within linkage disequilibrium (LD)-defined regions (e.g., ±10 kb gene boundaries), generating gene-based z-scor…	25885710
Joint-Tissue Imputation Enhanced PrediXcan (JTI-PrediXcan)	PrediXcan Software	https://github.com/hakyimlab/MetaXcan/tree/master	This function uses predixcan software for transcriptome wide association analysis (TWAS). This analysis method can be used to explore the association between gene expression and phenotype.	This method integrates tissue-specific gene expression prediction models with genotype-phenotype association testing to prioritize genes whose genetically regulated expression levels are associated with the trait of interest. Unlike conventional PrediXcan, JTI-PrediXcan employs a multi-tissue imputation approach that leverages shared regulatory architectures across tissues, thereby improving pred…	37904952
Polygenic Priority Score (PoPS)	PoPS Software (python)	https://github.com/FinucaneLab/pops	PoPS is a gene prioritization method that leverages genome-wide signal from GWAS summary statistics and incorporates data from an extensive set of public bulk and single-cell expression datasets, curated biological pathways, and predicted protein-protein interactions.	The Polygenic Priority Score (PoPS) prioritizes causal genes under the hypothesis that genes physically proximal to genome-wide significant single nucleotide polymorphisms (SNPs) and sharing similar biological annotations are most likely to be causal. Utilizing gene-level associations derived from GWAS summary statistics, PoPS integrates joint polygenic enrichment patterns across cell type-specif…	37443254
Summary data–based Mendelian randomization (SMR)	smr-1.3.1	https://yanglab.westlake.edu.cn/software/smr/#Overview	The SMR software tool was originally developed to implement the SMR & HEIDI methods to test for pleiotropic association between the expression level of a gene and a complex trait of interest using summary-level data from GWAS and expression quantitative trait loci (eQTL) studies	The SMR software tool was originally developed to implement the SMR & HEIDI methods to test for pleiotropic association between the expression level of a gene and a complex trait of interest using summary-level data from GWAS and expression quantitative trait loci (eQTL) studies. The SMR & HEIDI methodology can be interpreted as an analysis to test if the effect size of a SNP on the phenotype is …	27019110
NA	NA	https://cncr.nl/research/magma/	MR, SMR, MAGMA and GSMR: Reference data	The reference data files are created from Phase 3 of 1,000 Genomes. The SNP locations in the data are in reference to human genome Build 37. An additional file with definitions of the sub-populations is available as well, which can be used to extract specific sub-populations from the 1,000 Genomes data files. Data-specific SNP synonym files are included with the data.	NA
genetically informed spatial mapping of cells for complex traits (gsMap)	gsMap	https://yanglab.westlake.edu.cn/gps_data/website_docs/html/index.html	The gsMap algorithm integrates single-cell spatial transcriptomics (ST) and genome-wide association study (GWAS) data to spatially resolve cellular architectures underlying complex traits at single-cell resolution.	The gsMap algorithm integrates single-cell spatial transcriptomics (ST) and genome-wide association study (GWAS) data to spatially resolve cellular architectures underlying complex traits at single-cell resolution. Through cross-species integration of mouse embryonic/brain tissues, macaque cerebral cortex, and human GWAS datasets, gsMap delineates disease-associated cellular spatial patterns. The…	40108460

## Sheet: S3
Table S3. Source of raw data for all omics QTL in the study.
QTL	Cohort	Download link	N	Description	PMID
mQTL	BSGS and LBC	https://yanglab.westlake.edu.cn/software/smr/#mQTLsummarydata	1980	The original mQTL data were generated in two cohorts, BSGS (n=614) and LBC (n=1366), from peripheral blood. This study utilized whole blood methylation measured on the Illumina HumanMethylation450 chip in the Brisbane Systems Genetics Study (n=614 from 177 families) and the Lothian Birth Cohorts of 1921 and 1936 (merged n=1366).	30514905; 29500431
eQTL	eQTLGen	https://eqtlgen.org/	31684	The eQTLGen Consortium conducted cis- and trans-expression quantitative trait loci (eQTL) analyses using blood-derived expression data from 31,684 individuals. Cis-eQTLs were detected for 88% of genes, demonstrating replicability across multiple tissues. In contrast, distal trans-eQTLs (identified for 37% of 10,317 trait-associated variants) exhibited lower replication rates.	34475573

## Sheet: S4
Table S4. Significant Functional Annotations from S-LDSC Analysis of Migraine Subtypes.Column Descriptions:Category: Genomic functional annotation (e.g., regulatory elements, conserved regions, chromatin states). Prop._SNPs: Proportion of SNPs annotated to the functional category. Prop._h2: Proportion of heritability explained by SNPs within the annotation. Prop._h2_std_error: Standard error of t…
Category	Prop._SNPs	Prop._h2	Prop._h2_std_error	Enrichment	Enrichment_std_error	Enrichment_p	Coefficient	Coefficient_std_error	Coefficient_z-score	TRAIT
Coding_UCSCL2_0	0.014259139875316193	0.1408227262128645	0.047862378766375176	9.875962185954908	3.356610509812664	0.00811506	6.249709794832297e-09	3.732040546395706e-09	1.674609296747347	Overall migraine
Conserved_LindbladTohL2_0	0.024670538061474286	0.24616005755564158	0.06433237405114474	9.97789577763799	2.6076599501332605	0.000317471	5.302302137087959e-09	3.0229531669306872e-09	1.754013987081241	Overall migraine
DGF_ENCODEL2_0	0.13536260314479115	0.5023285575617484	0.1379062148479217	3.7109847616067984	1.0187910962410331	0.00694884	1.3572128219336963e-09	9.726472820442634e-10	1.3953802647565843	Overall migraine
DGF_ENCODE.flanking.500L2_0	0.4028609201666991	0.02479955491105612	0.15495554536409845	0.0615586016652952	0.38463781818295917	0.0141711	-9.88779e-10	5.027674408627454e-10	-1.96667	Overall migraine
H3K27ac_HniszL2_0	0.3890438084271867	0.5820437935160759	0.051023172004427804	1.496088052060623	0.13115019671101458	0.000194801	2.747345911249037e-10	2.5546373220658797e-10	1.0754348131997533	Overall migraine
H3K4me3_TrynkaL2_0	0.13288674232645029	0.3054940001784209	0.0803645408681686	2.298905028674288	0.6047596581963357	0.0264964	1.65214227859052e-09	6.855099575069286e-10	2.4100923122970412	Overall migraine
Intron_UCSC.flanking.500L2_0	0.009340297750823288	0.09656123527877869	0.04358886026123521	10.338132450891882	4.666752755006458	0.0453422	5.021223471371764e-09	3.767755235183044e-09	1.332683032189543	Overall migraine
SuperEnhancer_HniszL2_0	0.1672067462048907	0.2892764333529994	0.030188261883403008	1.73005240469501	0.180544520891586	9.28151e-05	4.982950514280421e-11	2.2848403689249725e-10	0.21808746825603934	Overall migraine
GERP.NSL2_0	1.7453162562850615	2.7047294575347878	0.23756518851811226	1.5497073655246043	0.136115840130759	3.81184e-05	3.114729231985732e-11	1.1788792152160707e-10	0.2642110567209253	Overall migraine
MAFbin8L2_0	0.10022933459751703	0.172356337005786	0.03237565086052315	1.7196196871694664	0.3230157217997254	0.0254435	1.1901812952485117e-09	2.41156991067755e-10	4.935296671180147	Overall migraine
MAF_Adj_Predicted_Allele_AgeL2_0	3.39243741661591e-06	-0.347835	0.12111533440161779	-102532	35701.567789697096	0.00779988	-1.08306e-10	1.1339179027183867e-10	-0.955146	Overall migraine
MAF_Adj_LLD_AFRL2_0	0.0027964742384710846	-0.421892	0.05616693599038936	-150.866	20.08491092737457	1.4132e-07	-1.70139e-10	5.5534774371095076e-11	-3.06365	Overall migraine
Nucleotide_Diversity_10kbL2_0	4.608695340678549	3.96374059126252	0.13368936654939284	0.8600569788757025	0.029008072060955417	1.78751e-06	-4.94906e-13	2.1746436903235104e-11	-0.022758	Overall migraine
Backgrd_Selection_StatL2_0	0.17771981186879934	0.21977512067043112	0.00979648877336502	1.2366382698664957	0.055123222731055015	2.28182e-07	6.518710500630219e-10	2.0634096904550795e-10	3.1591935090663137	Overall migraine
CpG_Content_50kbL2_0	0.010051873737636588	0.011297756029622838	0.00031328815686134135	1.1239452787117066	0.031167140081387667	0.000287644	-1.48585e-08	1.4662247957835326e-08	-1.01339	Overall migraine
MAF_Adj_ASMCL2_0	-2.34853e-14	-0.308306	0.07903257321867557	13127637943216.207	-3.3652e+12	5.87963e-05	-4.42938e-11	6.911801225088657e-11	-0.640843	Overall migraine
BLUEPRINT_DNA_methylation_MaxCPPL2_0	0.03173097148138474	0.1498929243732207	0.04528861114016387	4.723868112930507	1.4272683446434296	0.0105723	4.3082893223032485e-09	1.9704632581159178e-09	2.1864347404389926	Overall migraine
Conserved_Vertebrate_phastCons46wayL2_0	0.029436054297494834	0.1856938142279228	0.07149383446933484	6.3083799326911265	2.4287845696567882	0.0234364	-2.39338e-10	1.909370669230303e-09	-0.125349	Overall migraine
Conserved_Mammal_phastCons46wayL2_0	0.02143945497846979	0.18569489888836693	0.06552778969083936	8.661362850634397	3.0564111707431243	0.00995571	3.5841061263439074e-10	3.863607978768364e-09	0.09276578126040738	Overall migraine
Conserved_Primate_phastCons46wayL2_0	0.01926907166878119	0.14786828463217538	0.06262877922680643	7.673866555374558	3.2502229636871673	0.0375871	1.2586620137232677e-09	2.7984096524126443e-09	0.4497776130232092	Overall migraine
Ancient_Sequence_Age_Human_EnhancerL2_0	0.005138094789956115	0.07898772223609915	0.030193382467061852	15.37295932930303	5.876377081653595	0.0124742	8.989483635288667e-09	3.966037750909419e-09	2.2666157510042266	Overall migraine
Human_Enhancer_Villar_Species_Enhancer_CountL2_0	0.06628308354130463	0.2928681983895406	0.09868570744419249	4.418445593392443	1.4888520897295914	0.0174329	4.3362301729021267e-10	2.311653096097968e-10	1.875813538035448	Overall migraine
Human_Promoter_Villar_ExACL2_0	0.0024966621423786885	0.03220614110047744	0.014487576497183755	12.899679357413223	5.802778137766271	0.0358612	8.32250823848924e-09	4.313594122724848e-09	1.9293674837520427	Overall migraine
Enhancer_HoffmanL2_0	0.04192322331949207	0.272488455594133	0.10940270738370816	6.499701931731961	2.60959675142254	0.0259353	1.7712839866717996e-08	8.035189072567046e-09	2.2044085965806874	Migraine with aura
H3K4me1_TrynkaL2_0	0.4234550697272124	0.8050828592715606	0.1830058822885317	1.9012238058460156	0.43217308132932064	0.0318991	5.013031215005721e-09	3.4662485489911218e-09	1.4462411290340973	Migraine with aura
Intron_UCSCL2_0	0.3874513328700006	0.5201210563268921	0.06353433733496443	1.3424164848631595	0.16398017491472083	0.0336135	-8.18443e-10	6.483858554874956e-10	-1.26228	Migraine with aura
GERP.NSL2_0	1.7453162562850615	3.0362141964330216	0.4187003623899886	1.7396355448471332	0.2398994227448498	0.00117041	1.7149392520035858e-09	7.744495573667444e-10	2.21439761400944	Migraine with aura
MAFbin2L2_0	0.0998554140226758	-0.0147452	0.043760018308233894	-0.147665	0.43823380771619047	0.00414051	-1.82731e-09	1.3008954433738512e-09	-1.40465	Migraine with aura
MAF_Adj_Predicted_Allele_AgeL2_0	3.39243741661591e-06	-0.704127	0.1716245180833027	-207558	50590.32695568631	0.000510036	-2.0021e-09	7.286519630032155e-10	-2.74768	Migraine with aura
MAF_Adj_LLD_AFRL2_0	0.0027964742384710846	-0.454336	0.07999735313994819	-162.468	28.606504590467857	0.000218856	-9.32592e-10	4.535115928805983e-10	-2.05638	Migraine with aura
Nucleotide_Diversity_10kbL2_0	4.608695340678549	3.795432414507381	0.29933410768823515	0.8235372776774977	0.06494985794486546	0.00145409	5.4276678389399365e-11	1.6332134835065413e-10	0.33233057978964436	Migraine with aura
Backgrd_Selection_StatL2_0	0.17771981186879934	0.2447429894969188	0.021901361331881797	1.3771283399602006	0.12323533938945623	5.47318e-06	4.863720414132774e-09	1.4283040833466085e-09	3.4052415524408244	Migraine with aura
CpG_Content_50kbL2_0	0.010051873737636588	0.011608472759832568	0.0005284161336437348	1.1548566031393437	0.052568918734545986	0.00922605	2.3265878452929014e-07	1.0977193403946846e-07	2.1194742223056555	Migraine with aura
MAF_Adj_ASMCL2_0	-2.34853e-14	-0.320549	0.14303355298549203	13648919332778.668	-6.09035e+12	0.0149813	1.7649178607607879e-10	5.043925847433792e-10	0.34990955738548946	Migraine with aura
Conserved_Primate_phastCons46way.flanking.500L2_0	0.1565502614508353	0.5110697597865271	0.17246442153963917	3.2645730198734215	1.1016552763394887	0.0316936	7.64914136553717e-09	4.479782955565542e-09	1.7074803492508754	Migraine with aura
DGF_ENCODEL2_0	0.13536260314479115	0.6963671473888636	0.25764097329094754	5.144457414460268	1.9033393810797274	0.0179815	1.4383279786746338e-08	6.829486632670081e-09	2.106055778474084	Migraine without aura
Enhancer_HoffmanL2_0	0.04192322331949207	0.3384897617651164	0.1196195591834068	8.07404	2.8533006222303063	0.00530719	1.2976540025942076e-08	7.785254408148343e-09	1.666810016171127	Migraine without aura
FetalDHS_TrynkaL2_0	0.08368288784110607	0.8139535130278346	0.20379359716628223	9.726642256578657	2.4353078917787574	3.55611e-05	3.51484656302119e-08	9.433662120287455e-09	3.7258558958374994	Migraine without aura
H3K27ac_Hnisz.flanking.500L2_0	0.03141536738073922	0.23284794198563988	0.10082340241368805	7.411912111790203	3.2093656964681223	0.0388268	2.124028960646177e-08	9.256053564599063e-09	2.2947457529522	Migraine without aura
H3K4me3_TrynkaL2_0	0.13288674232645029	0.5652120156598315	0.14921082742227618	4.253336380775507	1.122842089512015	0.00133315	1.003128824546151e-08	5.219294803275085e-09	1.9219623768266396	Migraine without aura
H3K9ac_TrynkaL2_0	0.12530231117807794	0.44791133888869616	0.14513343527883465	3.574645468846386	1.158266227608308	0.0230781	3.2347727702139885e-10	5.7585160036051485e-09	0.056173721983039424	Migraine without aura
SuperEnhancer_HniszL2_0	0.1672067462048907	0.31504980034507457	0.054591442307955776	1.8841931171785433	0.3264906682716071	0.00819245	1.107186264239261e-09	1.659004959944909e-09	0.66737971915167	Migraine without aura
TFBS_ENCODEL2_0	0.13097151074145144	0.5531986133350456	0.2065514773556444	4.223808752020164	1.5770718088714273	0.0291944	6.250529090445354e-09	5.287708092614945e-09	1.182086639611428	Migraine without aura
GERP.NSL2_0	1.7453162562850615	3.7034861938773815	0.46755986431687935	2.121957084018871	0.26789406368796986	1.03718e-06	1.096310742724529e-09	7.633294136941516e-10	1.4362223216565255	Migraine without aura
MAF_Adj_LLD_AFRL2_0	0.0027964742384710846	-0.326051	0.11023429464136632	-116.593	39.419027404176866	0.0223689	4.6473684801600965e-10	4.4204479483095826e-10	1.051334284331363	Migraine without aura
Nucleotide_Diversity_10kbL2_0	4.608695340678549	3.5779649442875683	0.281534009593617	0.7763509366103545	0.061087572248194236	8.25605e-05	-3.27034e-10	1.772898212377186e-10	-1.84463	Migraine without aura
CpG_Content_50kbL2_0	0.010051873737636588	0.011314299695591267	0.0005186487061957568	1.1255911077780312	0.051597216572052	0.0184243	7.757814604859196e-08	1.0801205518870528e-07	0.7182359960937419	Migraine without aura
MAF_Adj_ASMCL2_0	-2.34853e-14	-0.348312	0.13944001480669155	14831074449793.904	-5.93734e+12	0.00603248	7.140836685297478e-11	4.996823736500094e-10	0.14290751609139424	Migraine without aura
Conserved_Primate_phastCons46wayL2_0	0.01926907166878119	0.3571811247017481	0.10991878003592795	18.536498843399684	5.704414925915347	0.000447303	5.20404000744667e-08	1.893780916842394e-08	2.74796306223407	Migraine without aura

## Sheet: S5
Table S5. Enrichment Results Across 53 Tissues (LDSC-SEG).Column Headers: Name: Tissue name. Coefficient: Effect size of tissue-specific enrichment. Coefficient_P_value: Statistical significance of enrichment (threshold: P < 0.05). TRAIT: Migraine subtype (Overall Migraine, Migraine with Aura [MA], Migraine without Aura [MO]).
Name	Coefficient	Coefficient_std_error	Coefficient_P_value	TRAIT
Artery_Coronary	2.998355287905252e-10	1.188923380519794e-10	0.005836012876196309	Overall migraine
Artery_Tibial	2.645254733422102e-10	1.1994278289128695e-10	0.013711949383024731	Overall migraine
Uterus	2.238365099635284e-10	1.026825392088369e-10	0.014632855275461553	Overall migraine
Artery_Aorta	2.350651797533571e-10	1.1060041099029657e-10	0.016778484780364186	Overall migraine
Fallopian_Tube	1.9130880857815406e-10	1.0936500732907145e-10	0.04012227259259361	Overall migraine
Cells_EBV-transformed_lymphocytes	2.2769649695303004e-10	1.5847791137795924e-10	0.07539150988450283	Overall migraine
Bladder	1.4863494413612918e-10	1.0564179011305774e-10	0.0797179814074157	Overall migraine
Colon_Transverse	1.544044877036341e-10	1.1454017023324741e-10	0.08882310050011372	Overall migraine
Cervix_Endocervix	1.3461638009075782e-10	1.0312458090580251e-10	0.0958823784460624	Overall migraine
Adipose_Subcutaneous	1.092040768643439e-10	8.674889235180579e-11	0.1040417715895896	Overall migraine
Esophagus_Gastroesophageal_Junction	1.1273749209630931e-10	9.277909112261093e-11	0.11216065058539881	Overall migraine
Esophagus_Muscularis	1.0479668641419578e-10	9.666937370156473e-11	0.13916615129278742	Overall migraine
Liver	1.1885953297737113e-10	1.1897783223614032e-10	0.15889596421893915	Overall migraine
Adrenal_Gland	1.1484140479950615e-10	1.272952426894102e-10	0.18348441980102687	Overall migraine
Brain_Cortex	7.059166783469357e-11	8.939589722872272e-11	0.21486545403333834	Overall migraine
Brain_Caudate_(basal_ganglia)	6.702543331939071e-11	8.71617012885526e-11	0.22095317662298436	Overall migraine
Brain_Putamen_(basal_ganglia)	7.075482065400299e-11	9.33980996824055e-11	0.22435671600930862	Overall migraine
Stomach	7.032516233119158e-11	9.801497618806425e-11	0.2365346528904788	Overall migraine
Muscle_Skeletal	6.968779397026945e-11	9.81784701109172e-11	0.2389118233754688	Overall migraine
Colon_Sigmoid	6.87118145995609e-11	1.0611672052975107e-10	0.2586504230574439	Overall migraine
Prostate	7.397164082018554e-11	1.1616159253607584e-10	0.26212773496096875	Overall migraine
Adipose_Visceral_(Omentum)	4.423404548196364e-11	8.825267403068141e-11	0.3081079898221031	Overall migraine
Nerve_Tibial	4.770464614621779e-11	1.1467254481748842e-10	0.338702233762278	Overall migraine
Brain_Frontal_Cortex_(BA9)	2.838254491356427e-11	8.967165270297263e-11	0.37580530557630876	Overall migraine
Cervix_Ectocervix	2.8540693834619876e-11	1.035179532093039e-10	0.39138630147565956	Overall migraine
Brain_Anterior_cingulate_cortex_(BA24)	2.3543070510404286e-11	8.966836930746954e-11	0.3964459696439101	Overall migraine
Brain_Substantia_nigra	1.8303310831325494e-11	8.574891452384119e-11	0.41548705991186813	Overall migraine
Kidney_Cortex	1.506594210747614e-11	9.429691088422668e-11	0.43653060780567277	Overall migraine
Testis	1.3017488784922042e-11	8.875850745416842e-11	0.4416994577474562	Overall migraine
Pancreas	1.1006505268150987e-12	9.494727539660515e-11	0.4953754734384267	Overall migraine
Cells_Transformed_fibroblasts	2.0096039850611263e-13	9.880116738458419e-11	0.49918855670947065	Overall migraine
Brain_Nucleus_accumbens_(basal_ganglia)	-2.54484e-12	8.87924637758174e-11	0.5114323554314917	Overall migraine
Brain_Hypothalamus	-3.0675e-12	8.588192956546177e-11	0.5142462297167036	Overall migraine
Whole_Blood	-5.75651e-12	1.0337068012067768e-10	0.5222048482090763	Overall migraine
Lung	-1.22914e-11	1.0145361931095784e-10	0.5482151226170908	Overall migraine
Brain_Spinal_cord_(cervical_c-1)	-1.31221e-11	8.309459227962048e-11	0.5627392531142862	Overall migraine
Thyroid	-1.681e-11	9.995758699569732e-11	0.5667756280497903	Overall migraine
Brain_Cerebellum	-1.77114e-11	9.480593732544242e-11	0.5740979869751193	Overall migraine
Brain_Hippocampus	-1.93627e-11	8.262476172159811e-11	0.5926414324229672	Overall migraine
Vagina	-2.67294e-11	1.0417936826773947e-10	0.6012450698588846	Overall migraine
Breast_Mammary_Tissue	-2.58163e-11	8.14441515832402e-11	0.6243712000112163	Overall migraine
Brain_Cerebellar_Hemisphere	-3.1717e-11	9.334518266964925e-11	0.6329896192910995	Overall migraine
Spleen	-5.57512e-11	1.1772591110609516e-10	0.6820960266426191	Overall migraine
Ovary	-6.43765e-11	1.0231353344177126e-10	0.7353936843314163	Overall migraine
Brain_Amygdala	-5.6891e-11	8.29094461092911e-11	0.7537009100382033	Overall migraine
Heart_Atrial_Appendage	-9.92224e-11	1.021800876919485e-10	0.8342393709782937	Overall migraine
Heart_Left_Ventricle	-1.18778e-10	9.933978229832369e-11	0.884088041760646	Overall migraine
Small_Intestine_Terminal_Ileum	-1.40487e-10	1.0948152672117584e-10	0.9002899081606616	Overall migraine
Skin_Not_Sun_Exposed_(Suprapubic)	-2.20964e-10	1.1518606798404509e-10	0.9724650621565587	Overall migraine
Minor_Salivary_Gland	-2.33882e-10	9.644391269822825e-11	0.9923470000620673	Overall migraine
Skin_Sun_Exposed_(Lower_leg)	-2.88698e-10	1.1297284589819569e-10	0.9946976681159003	Overall migraine
Esophagus_Mucosa	-2.8126e-10	9.197736320980256e-11	0.9988856134731156	Overall migraine
Pituitary	-3.24873e-10	1.0456841944836392e-10	0.9990543879329274	Overall migraine
Small_Intestine_Terminal_Ileum	1.0837505130314117e-09	7.883334859022391e-10	0.0846066353226606	Migraine with aura
Esophagus_Mucosa	8.43594342541581e-10	7.321644971464645e-10	0.12462101748097315	Migraine with aura
Thyroid	7.255565408968523e-10	6.83081125702701e-10	0.14407651339842265	Migraine with aura
Prostate	6.961118176707123e-10	6.809942878394812e-10	0.15334331417816632	Migraine with aura
Cells_Transformed_fibroblasts	7.400893655478797e-10	7.345903188125525e-10	0.15685067258106872	Migraine with aura
Uterus	6.891010033510306e-10	6.920545431874007e-10	0.15969013652237435	Migraine with aura
Adrenal_Gland	6.748363215647677e-10	7.662885038291168e-10	0.18925210658195496	Migraine with aura
Kidney_Cortex	5.882581685573708e-10	7.025720901153439e-10	0.20121415625647576	Migraine with aura
Brain_Hypothalamus	4.758313468063701e-10	5.812553545121825e-10	0.20649961909572123	Migraine with aura
Testis	4.793191886379835e-10	6.247916752967308e-10	0.22149128966462417	Migraine with aura
Skin_Not_Sun_Exposed_(Suprapubic)	5.681480749389184e-10	7.601228458675886e-10	0.227398267596218	Migraine with aura
Cervix_Ectocervix	5.132175175388292e-10	6.890426870964005e-10	0.22818819024573095	Migraine with aura
Brain_Caudate_(basal_ganglia)	4.027136041189395e-10	5.912409715275359e-10	0.2478937398257014	Migraine with aura
Lung	4.4525638627884966e-10	6.936733892031532e-10	0.2604749367875633	Migraine with aura
Skin_Sun_Exposed_(Lower_leg)	3.7335262746072255e-10	7.423516884028024e-10	0.3075059423869154	Migraine with aura
Vagina	2.876947854445883e-10	6.487703625540137e-10	0.3287214939293569	Migraine with aura
Colon_Transverse	3.355785747408716e-10	7.585855463308877e-10	0.32910927018294645	Migraine with aura
Esophagus_Gastroesophageal_Junction	2.7496096969792975e-10	6.464553471860895e-10	0.3352957425924651	Migraine with aura
Colon_Sigmoid	2.3722786837727636e-10	7.231478568878874e-10	0.3714373399389985	Migraine with aura
Brain_Nucleus_accumbens_(basal_ganglia)	1.513358811610335e-10	6.121051116841095e-10	0.4023618689318935	Migraine with aura
Brain_Putamen_(basal_ganglia)	1.4758023465525028e-10	6.196984951967774e-10	0.40588297982347565	Migraine with aura
Cervix_Endocervix	1.0200170326428948e-10	6.767312489102999e-10	0.4400955179859904	Migraine with aura
Brain_Anterior_cingulate_cortex_(BA24)	7.33559224208851e-11	5.632648125363479e-10	0.448190863490638	Migraine with aura
Esophagus_Muscularis	7.95685392781972e-11	6.195665222382371e-10	0.4489058713520379	Migraine with aura
Brain_Cerebellum	7.638861469837383e-11	6.398208106300177e-10	0.4524829390738525	Migraine with aura
Minor_Salivary_Gland	6.544298898604868e-11	6.693913294161595e-10	0.4610594823062498	Migraine with aura
Brain_Frontal_Cortex_(BA9)	2.4408717771376044e-11	5.620282765122647e-10	0.4826795026104119	Migraine with aura
Stomach	1.046647133076567e-11	6.646314932597228e-10	0.4937178039164838	Migraine with aura
Brain_Substantia_nigra	-3.04713e-12	5.68450028261168e-10	0.5021384849031418	Migraine with aura
Adipose_Visceral_(Omentum)	-7.59319e-12	6.725364073208246e-10	0.5045041140345559	Migraine with aura
Brain_Spinal_cord_(cervical_c-1)	-8.74105e-12	5.788770027844282e-10	0.5060238024470501	Migraine with aura
Ovary	-2.32377e-11	6.176800065649474e-10	0.5150050162705762	Migraine with aura
Fallopian_Tube	-3.61226e-11	6.857742472348144e-10	0.521004241940802	Migraine with aura
Brain_Amygdala	-3.19024e-11	6.017845480986805e-10	0.5211392394059963	Migraine with aura
Spleen	-4.54187e-11	7.245270625279101e-10	0.5249922497980863	Migraine with aura
Adipose_Subcutaneous	-4.76239e-11	6.127382938349278e-10	0.5309758058293893	Migraine with aura
Brain_Cerebellar_Hemisphere	-5.2854e-11	6.468328526019773e-10	0.5325620985345614	Migraine with aura
Muscle_Skeletal	-1.54315e-10	6.669214040205161e-10	0.5914916295652641	Migraine with aura
Liver	-1.53304e-10	6.327994343412118e-10	0.5957118585731207	Migraine with aura
Pancreas	-1.95229e-10	6.600595850699287e-10	0.616298783690408	Migraine with aura
Bladder	-2.19316e-10	6.268991588919971e-10	0.6367717831407577	Migraine with aura
Pituitary	-3.58903e-10	6.344939114914205e-10	0.7141848447734058	Migraine with aura
Breast_Mammary_Tissue	-3.40019e-10	5.875681833109447e-10	0.7186004344670036	Migraine with aura
Artery_Tibial	-3.52488e-10	5.883055974276117e-10	0.7254661009501613	Migraine with aura
Brain_Cortex	-3.88306e-10	5.975379625606176e-10	0.7421030917662319	Migraine with aura
Brain_Hippocampus	-4.61493e-10	5.895035944184468e-10	0.7831422245315642	Migraine with aura
Heart_Left_Ventricle	-4.97844e-10	5.937745917562962e-10	0.7991077797117354	Migraine with aura
Nerve_Tibial	-4.4404e-10	5.218305525884644e-10	0.8025953776374932	Migraine with aura
Artery_Aorta	-5.04926e-10	5.569672776313144e-10	0.8176811275794216	Migraine with aura
Heart_Atrial_Appendage	-6.49507e-10	5.59952255888845e-10	0.8769618402900126	Migraine with aura
Whole_Blood	-1.25267e-09	7.096308735359845e-10	0.9612378840773727	Migraine with aura
Cells_EBV-transformed_lymphocytes	-1.31824e-09	7.033865700790888e-10	0.9695441222845882	Migraine with aura
Artery_Coronary	-1.23539e-09	5.888930998405319e-10	0.9820395945171875	Migraine with aura
Artery_Tibial	1.450995149605456e-09	6.460834528243513e-10	0.012357372670135367	Migraine without aura
Artery_Coronary	1.3152140055000669e-09	7.339125124618225e-10	0.03656181427350201	Migraine without aura
Cells_Transformed_fibroblasts	1.0102985402147491e-09	6.579661151075977e-10	0.062332100832726056	Migraine without aura
Skin_Sun_Exposed_(Lower_leg)	6.987985533004048e-10	6.094821366737031e-10	0.1257849079441245	Migraine without aura
Colon_Sigmoid	5.740877570715845e-10	6.869432972596029e-10	0.2016580617219273	Migraine without aura
Stomach	6.000355998050085e-10	7.4503363560445e-10	0.21030005582291061	Migraine without aura
Artery_Aorta	5.231788075010719e-10	6.659748946611789e-10	0.21605580277062014	Migraine without aura
Cells_EBV-transformed_lymphocytes	5.539795240115251e-10	8.893782071763432e-10	0.26668035108249427	Migraine without aura
Cervix_Endocervix	3.583787513580689e-10	7.07540008059502e-10	0.3062480155039061	Migraine without aura
Adipose_Subcutaneous	2.6696588478677277e-10	6.300860822483639e-10	0.33589322687385215	Migraine without aura
Skin_Not_Sun_Exposed_(Suprapubic)	2.12735619717993e-10	6.574521530225787e-10	0.3731295982548535	Migraine without aura
Esophagus_Gastroesophageal_Junction	1.6408582821351328e-10	6.72076668387008e-10	0.4035582987197644	Migraine without aura
Thyroid	1.4547757713281394e-10	6.902822517765462e-10	0.4165408432350798	Migraine without aura
Brain_Caudate_(basal_ganglia)	1.2634754260056251e-10	6.133786510732075e-10	0.41840084223012924	Migraine without aura
Fallopian_Tube	5.6255305818797866e-11	6.218190073216258e-10	0.46395728791464946	Migraine without aura
Prostate	5.2966307171326185e-11	6.853009700870409e-10	0.4691967740106992	Migraine without aura
Small_Intestine_Terminal_Ileum	5.0004722860538184e-11	7.348191173795435e-10	0.47287276342187295	Migraine without aura
Pancreas	5.297361614970083e-13	6.770727280109439e-10	0.499687870856446	Migraine without aura
Esophagus_Muscularis	-8.70005e-12	6.619690824247424e-10	0.5052430205864132	Migraine without aura
Adrenal_Gland	-3.41142e-11	6.351387383237195e-10	0.5214174499409228	Migraine without aura
Kidney_Cortex	-5.762e-11	6.956441637186195e-10	0.5330065077256104	Migraine without aura
Brain_Putamen_(basal_ganglia)	-5.22966e-11	6.218807918086813e-10	0.5335092339999712	Migraine without aura
Uterus	-9.26565e-11	6.352528641475843e-10	0.5579830988301251	Migraine without aura
Cervix_Ectocervix	-1.17518e-10	7.602791274170636e-10	0.5614208055405143	Migraine without aura
Brain_Nucleus_accumbens_(basal_ganglia)	-1.12638e-10	5.796066026215519e-10	0.5770436022993931	Migraine without aura
Lung	-1.91619e-10	7.109566130070906e-10	0.6062360867027523	Migraine without aura
Vagina	-2.47682e-10	6.485132392131468e-10	0.6487405441145604	Migraine without aura
Brain_Spinal_cord_(cervical_c-1)	-2.29707e-10	5.780241718278205e-10	0.6544640673665515	Migraine without aura
Nerve_Tibial	-2.81004e-10	6.708351845753915e-10	0.6623505382691088	Migraine without aura
Bladder	-3.15068e-10	6.410410045720159e-10	0.6884615750138597	Migraine without aura
Minor_Salivary_Gland	-3.59208e-10	6.687431449600615e-10	0.7044140095852108	Migraine without aura
Esophagus_Mucosa	-3.83497e-10	6.553071342044364e-10	0.7207992138358389	Migraine without aura
Breast_Mammary_Tissue	-4.09279e-10	6.102205624189348e-10	0.7487960940346092	Migraine without aura
Spleen	-5.88081e-10	8.19684264392708e-10	0.7634510928389779	Migraine without aura
Colon_Transverse	-5.45809e-10	7.414024563968165e-10	0.7691906262926494	Migraine without aura
Brain_Hippocampus	-4.86688e-10	5.97221806351494e-10	0.7924410069152785	Migraine without aura
Brain_Substantia_nigra	-4.90876e-10	5.983379992618633e-10	0.7940055981618047	Migraine without aura
Liver	-6.3248e-10	6.539164999798785e-10	0.8332824400157609	Migraine without aura
Brain_Hypothalamus	-6.71948e-10	5.960638803323808e-10	0.870194096682346	Migraine without aura
Ovary	-7.40706e-10	6.237018073864179e-10	0.8825038333257613	Migraine without aura
Brain_Frontal_Cortex_(BA9)	-7.17931e-10	5.815022796752616e-10	0.8915128339421491	Migraine without aura
Brain_Cortex	-7.86909e-10	5.698977436441579e-10	0.9163282345193977	Migraine without aura
Whole_Blood	-1.0235e-09	7.355153691174201e-10	0.9179699224455425	Migraine without aura
Brain_Anterior_cingulate_cortex_(BA24)	-8.03625e-10	5.703574003387415e-10	0.9205801385160122	Migraine without aura
Adipose_Visceral_(Omentum)	-9.66664e-10	6.424989135468876e-10	0.9337785437895352	Migraine without aura
Brain_Cerebellum	-8.95436e-10	5.784200680238561e-10	0.9391975126569937	Migraine without aura
Muscle_Skeletal	-1.09442e-09	7.027492195631334e-10	0.9403044857690495	Migraine without aura
Brain_Amygdala	-9.35535e-10	5.826018463587118e-10	0.9458396883530833	Migraine without aura
Testis	-9.25172e-10	5.647949929844847e-10	0.9492961049419568	Migraine without aura
Heart_Left_Ventricle	-1.19067e-09	6.436604523904053e-10	0.9678317293064664	Migraine without aura
Brain_Cerebellar_Hemisphere	-1.1237e-09	5.532299707657978e-10	0.9788811141427044	Migraine without aura
Pituitary	-1.19056e-09	5.855293150114377e-10	0.978989182483563	Migraine without aura
Heart_Atrial_Appendage	-1.38851e-09	6.340847507611474e-10	0.9857299876945118	Migraine without aura

## Sheet: S6
Table S6. Significance results of SMR analysis of mQTL for migraine and its subtypes.
ID	UCSC_RefGene_Name	ProbeChr	Gene	Probe_bp	topSNP	topSNP_chr	topSNP_bp	A1	A2	Freq	b_GWAS	se_GWAS	p_GWAS	b_eQTL	se_eQTL	p_eQTL	b_SMR	se_SMR	p_SMR	p_HEIDI	nsnp_HEIDI	p_adj_SMR	TRAIT
cg00152878	PRDM16	1	NA	3209519	rs2500295	1	3209496	T	C	0.209742	0.0018819	0.0004352	1.532e-05	-1.05312	0.0337332	5.867265e-214	-0.00178698	0.000417194	1.84121e-05	0.591662	20	0.0367904444833333	Overall migraine
cg00853940	TRPM8	2	NA	234847683	rs2362290	2	234825369	A	G	0.173956	-0.003292	0.0004474	1.869e-13	-0.240656	0.0414278	6.283008e-09	0.0136793	0.00300023	5.129841e-06	0.756341	7	0.0119035478223871	Overall migraine
cg03776087	TRPM8	2	NA	234848156	rs9646720	2	234847573	G	A	0.171968	-0.0028883	0.0004369	3.842e-11	-0.276717	0.040328	6.806268e-12	0.0104377	0.00219244	1.928326e-06	0.292341	9	0.00533508471092308	Overall migraine
cg04506569	TRPM8	2	NA	234837977	rs4663986	2	234834455	G	C	0.186879	-0.0030504	0.000438	3.294e-12	-0.512131	0.038985	2.030841e-39	0.00595629	0.000968005	7.595492e-10	0.251309	20	5.46374121528e-06	Overall migraine
cg06623918	KIAA0776	6	NA	96969491	rs4598081	6	96975227	A	G	0.374751	0.0031049	0.0003754	1.324e-16	-0.803096	0.0321497	1.011774e-137	-0.00386616	0.000492397	4.103933e-15	0.348172	20	1.84758906278e-10	Overall migraine
cg06938878	CALCB	11	NA	15094364	rs7930346	11	15119961	T	A	0.348907	0.0018948	0.0003733	3.859e-07	-0.301804	0.0336322	2.86795e-19	-0.00627825	0.00142105	9.960748e-06	0.692385	13	0.0217126195949091	Overall migraine
cg07816247	TMEM51	1	NA	15540152	rs10927727	1	15539065	T	C	0.161034	0.0022143	0.0004746	3.078e-06	-1.54979	0.0294171	0	-0.00142877	0.000307434	3.361053e-06	0.712626	20	0.00833703401731035	Overall migraine
cg08943375	MEF2D	1	NA	156452258	rs1109751	1	156439000	C	T	0.267396	0.0026033	0.0004006	8.102e-11	-0.325294	0.0350857	1.837111e-20	-0.00800291	0.00150389	1.029252e-07	0.871918	18	0.00049358808912	Overall migraine
cg10100424	PRDM16	1	NA	3178384	rs2500295	1	3209496	T	C	0.209742	0.0018819	0.0004352	1.532e-05	-0.734558	0.0374195	8.51493e-86	-0.00256195	0.000606669	2.410998e-05	0.368727	20	0.0468737108464865	Overall migraine
cg13878066	TMEM51	1	NA	15541799	rs3820065	1	15541607	C	T	0.162028	0.0022062	0.0004738	3.226e-06	-1.41917	0.0331074	0	-0.00155457	0.000335821	3.671463e-06	0.343082	20	0.0088034339814	Overall migraine
cg14087168	MEF2D	1	NA	156450669	rs1185700	1	156450719	A	G	0.238569	0.0025103	0.0004167	1.705e-09	-0.694365	0.0348074	1.535158e-88	-0.00361525	0.000626883	8.068862e-09	0.308967	20	5.27659562825455e-05	Overall migraine
cg17569032	CALCB	11	NA	15098171	rs7930346	11	15119961	T	A	0.348907	0.0018948	0.0003733	3.859e-07	-0.421794	0.0334306	1.701669e-36	-0.00449224	0.000953963	2.488996e-06	0.947047	20	0.00663123845422222	Overall migraine
cg20587236	KCTD10	12	NA	109900956	rs73196261	12	109911485	G	C	0.0129225	-0.0076743	0.001661	3.835e-06	1.36724	0.117043	1.584141e-31	-0.00561299	0.00130643	1.735671e-05	0.130939	20	0.0367216934452941	Overall migraine
cg21012057	TMEM51	1	NA	15538911	rs10927725	1	15538752	C	T	0.385686	0.0017881	0.000372	1.538e-06	-0.308184	0.0324957	2.450902e-21	-0.00580205	0.00135326	1.807118e-05	0.863426	20	0.0367904444833333	Overall migraine
cg22670675	TMEM51	1	NA	15533433	rs10927727	1	15539065	T	C	0.161034	0.0022143	0.0004746	3.078e-06	-0.818395	0.042119	4.259095e-84	-0.00270566	0.000596399	5.715162e-06	0.784465	20	0.012847326978375	Overall migraine
cg24879939	PRDM16	1	NA	3230647	rs4233025	1	3223280	C	T	0.244533	0.0020482	0.0004212	1.161e-06	0.947286	0.0336923	6.279499e-174	0.00216218	0.00045124	1.654286e-06	0.987251	20	0.0049583087135	Overall migraine
cg26121730	MEF2D	1	NA	156460453	rs12136856	1	156473114	C	G	0.327038	0.002537	0.0003762	1.544e-11	0.55546	0.0324811	1.458617e-65	0.00456739	0.000728036	3.528634e-10	0.337388	20	2.82031953506667e-06	Overall migraine
cg27365342	PHACTR1	6	NA	12881417	rs7751826	6	12900977	C	T	0.378728	0.0025732	0.0003723	4.816e-12	-0.232621	0.0333055	2.859511e-12	-0.0110618	0.00225162	8.978123e-07	0.4015	13	0.0029356013631	Overall migraine
cg06623918	KIAA0776	6	NA	96969491	rs4598081	6	96975227	A	G	0.374751	0.097383	0.0164667	3.3401e-09	-0.803096	0.0321497	1.011774e-137	-0.121259	0.0210708	8.671602e-09	0.0795158	20	0.000622525635978	Migraine without aura
cg24879939	PRDM16	1	NA	3230647	rs4233025	1	3223280	C	T	0.244533	0.0945433	0.0186668	4.08856e-07	0.947286	0.0336923	6.279499e-174	0.0998044	0.0200227	6.210502e-07	0.868027	20	0.0148615242692667	Migraine without aura

## Sheet: S7
Table S7. Significance results of SMR analysis of eQTL for migraine and its subtypes.
Gene	GeneSymbol	probeID	ProbeChr	Probe_bp	topSNP	topSNP_chr	topSNP_bp	A1	A2	Freq	b_GWAS	se_GWAS	p_GWAS	b_eQTL	se_eQTL	p_eQTL	b_SMR	se_SMR	p_SMR	p_HEIDI	nsnp_HEIDI	p_adj_SMR	TRAIT
ENSG00000119139	TJP2	ENSG00000119139	9	71803174	rs1416738	9	71787927	T	C	0.399602	0.0015858	0.000361	1.118e-05	-0.666967	0.00715915	0	-0.00237763	0.000541858	1.144384e-05	0.0700389	20	0.0448169	Overall migraine
ENSG00000184350	MRGPRE	ENSG00000184350	11	3251249	rs11026091	11	3259809	A	G	0.472167	0.0020878	0.000359	6.061e-09	-0.17053	0.00878422	5.969234e-84	-0.012243	0.00219764	2.532909e-08	0.0940614	20	0.00013226006495	Overall migraine
ENSG00000224513	AC109309.4	ENSG00000224513	11	3250679	rs7104488	11	3259830	T	C	0.472167	0.0020643	0.000359	8.898e-09	-0.609498	0.0178585	2.712202e-255	-0.00338688	0.00059731	1.426098e-08	0.181138	20	0.00011169912585	Overall migraine
ENSG00000008300	CELSR3	ENSG00000008300	3	48687125	rs2286652	3	48689192	A	G	0.119284	0.104037	0.0208175	5.80617e-07	-0.258129	0.0132211	6.86484e-85	-0.403043	0.0832479	1.28875e-06	0.545974	20	0.0100767	Migraine with aura
ENSG00000225697	SLC26A6	ENSG00000225697	3	48668041	rs13096357	3	48675856	A	C	0.114314	0.10445	0.020989	6.47754e-07	0.359519	0.0133323	3.703686e-160	0.290527	0.0593667	9.891676e-07	0.233609	20	0.0100767	Migraine with aura

## Sheet: S8
Table S8. Significance results of FUSION analysis of migraine and its subtypes.
PANEL	ID	CHR	P0	P1	HSQ	BEST.GWAS.ID	BEST.GWAS.Z	EQTL.ID	EQTL.R2	EQTL.Z	EQTL.GWAS.Z	NSNP	NWGT	MODEL	MODELCV.R2	MODELCV.PV	TWAS.Z	TWAS.P	PERM.PV	PERM.N	PERM.ANL_PV	TWAS.fdr.P	TWAS.Bonferroni.P	JOINT	TOP.SNP.COR	TRAIT
GTExv8.EUR.Adrenal_Gland	PRDM16	1	3069167	3069168	0.044985	rs2651899	8.356	rs2455135	0.00939	3.5205	5.10393	381	1	top1	0.0094	0.094	5.10393	3.33e-07	0.01581	759	NA	0.00196148	0.00588444	FALSE	0.25	Overall migraine
GTExv8.EUR.Artery_Tibial	PRDM16	1	3069167	3069168	0.019095	rs2651899	8.356	rs2455135	0.00231	3.156	5.10393	381	1	top1	0.0023	0.15	5.10393	3.33e-07	0.0125	960	NA	0.000575363454545455	0.006329	TRUE	0.04	Overall migraine
GTExv8.EUR.Brain_Frontal_Cortex_BA9	ABC14-1188822O7.1	1	2773602	2773603	0.053666	rs2651899	8.356	rs6685614	-0.00452	-2.987	4.39153	368	2	lasso	-0.0039	0.53	-4.39086	1.13e-05	0.03834	313	NA	0.0286745571428571	0.200722	FALSE	-0.43	Overall migraine
GTExv8.EUR.Brain_Hippocampus	TTC34	1	2801716	2801717	0.026187	rs2651899	8.356	rs2651899	-0.00614	3.393	8.35591	368	1	lasso	0.0024	0.25	8.35591	6.49e-17	0	10000	3.89e-07	5.49703e-13	1.099406e-12	TRUE	1	Overall migraine
GTExv8.EUR.Ovary	PANK4	1	2526627	2526628	-0.049312	rs1869970	-4.904	rs1869971	0.00927	2.4	-4.65813	358	1	top1	0.0093	0.13	-4.65813	3.19e-06	0.00436	2750	NA	0.0112986666666667	0.0569096	TRUE	-0.03	Overall migraine
GTExv8.EUR.Ovary	TPRG1L	1	3625001	3625002	0.036526	rs2651899	8.356	rs2651929	0.00853	-3.043	4.32315	533	1	top1	0.0085	0.14	-4.32315	1.54e-05	0.03093	388	NA	0.0228946666666667	0.274736	TRUE	-0.01	Overall migraine
GTExv8.EUR.Skin_Sun_Exposed_Lower_leg	LINC00982	1	3068436	3068437	0.002971	rs2651899	8.356	rs17390062	-0.00197	3.1556	5.48949	378	2	lasso	-0.0015	0.62	4.68797	2.76e-06	0.02479	484	NA	0.0143748	0.0574991	FALSE	0.27	Overall migraine
GTExv8.EUR.Brain_Nucleus_accumbens_basal_ganglia	RP5-1115A15.1	1	8424644	8424645	0.009254	rs10399665	5.072	rs10399665	-0.000829	-2.669	5.0719	303	1	lasso	0.034	0.0072	-5.0719	3.94e-07	0	10000	0.000465	0.00143219	0.00716095	TRUE	-1	Overall migraine
GTExv8.EUR.Esophagus_Muscularis	SLC45A1	1	8317825	8317826	0.013924	rs10399665	5.072	rs10399665	-0.00237	2.95	5.0719	326	3	lasso	0.00018	0.3	4.49961	6.81e-06	0.00361	3325	NA	0.0186341057142857	0.130439	FALSE	0.93	Overall migraine
GTExv8.EUR.Brain_Amygdala	DDI2	1	15617499	15617500	0.223864	rs12025158	4.815	rs3753315	0.0261	-3.7223	4.74974	478	1	top1	0.026	0.044	-4.74974	2.04e-06	0.00237	5054	NA	0.0112839	0.0338518	TRUE	-0.23	Overall migraine
GTExv8.EUR.Colon_Sigmoid	TMEM51	1	15152531	15152532	0.242484	rs12025158	4.815	rs1316277	0.0964	-5.4139	4.6744	556	7	lasso	0.098	1.1e-07	-4.35533	1.33e-05	0.00565	2124	NA	0.049343	0.246715	TRUE	-0.48	Overall migraine
GTExv8.EUR.Liver	PLEKHM2	1	15684331	15684332	-0.023443	rs12025158	4.815	rs1316277	0.0255	3.217	4.6744	482	1	top1	0.026	0.019	4.6744	2.95e-06	0.00443	2706	NA	0.0117476	0.0469905	TRUE	0.38	Overall migraine
GTExv8.EUR.Minor_Salivary_Gland	CHCHD2P6	1	15604596	15604597	0.18309	rs12025158	4.815	rs1316277	0.0075	3.424	4.6744	487	1	top1	0.0075	0.18	4.6744	2.95e-06	0.00438	2741	NA	0.0173410833333333	0.0520233	TRUE	0.21	Overall migraine
GTExv8.EUR.Small_Intestine_Terminal_Ileum	RP3-467K16.2	1	15343875	15343876	0.084333	rs12025158	4.815	rs1316277	0.00316	-2.825	4.6744	538	1	top1	0.0032	0.23	-4.6744	2.95e-06	0.00301	3992	NA	0.0147373	0.0540735	TRUE	0.02	Overall migraine
GTExv8.EUR.Liver	NDC1	1	53838859	53838860	0.003435	rs4061073	-4.011	rs7551844	-0.00566	2.527	-2.95939	516	516	susie	0.0058	0.16	-4.61792	3.88e-06	0	10000	0.000366	0.0123609	0.0618045	TRUE	0.28	Overall migraine
GTExv8.EUR.Artery_Aorta	HOOK1	1	59814785	59814786	0.042455	rs634125	3.084	rs3754203	-0.00253	-3.446	-2.67784	386	28	enet	0.01	0.036	4.06532	4.8e-05	2e-04	10000	0.00123	0.0430834285714286	0.904752	TRUE	0.01	Overall migraine
GTExv8.EUR.Adrenal_Gland	TSPAN2	1	115089499	115089500	-0.012345	rs12134493	7.487	rs12134493	-0.00495	-3.4372	7.48656	485	1	lasso	0.0026	0.22	-7.48656	7.07e-14	0	10000	2.7e-06	6.2466985e-10	1.2493397e-09	TRUE	-1	Overall migraine
GTExv8.EUR.Artery_Aorta	TSPAN2	1	115089499	115089500	0.155402	rs12134493	7.487	rs2078371	0.0636	5.002	7.41416	485	5	lasso	0.072	4.8e-07	7.35022	1.98e-13	0.00136	8793	NA	6.22017e-10	3.732102e-09	FALSE	0.96	Overall migraine
GTExv8.EUR.Heart_Left_Ventricle	DENND2C	1	114670421	114670422	0.014686	rs12134493	7.487	rs12079294	-0.00265	-3.103	5.2079	410	5	lasso	0.0018	0.21	-5.14413	2.69e-07	0.00946	1269	NA	0.000875111	0.00437555	FALSE	-0.61	Overall migraine
GTExv8.EUR.Ovary	CSDE1	1	114758675	114758676	0.026744	rs12134493	7.487	rs11799700	-0.00456	-2.753	4.62155	417	4	lasso	0.0037	0.22	-4.62192	3.8e-06	0.04724	254	NA	0.0112986666666667	0.067792	FALSE	-0.59	Overall migraine
GTExv8.EUR.Stomach	NRAS	1	114716893	114716894	-0.047138	rs12134493	7.487	rs11804899	0.00804	3.099	6.15073	412	1	lasso	0.026	0.0053	6.15073	7.71e-10	0.00523	2293	NA	1.3787793e-05	1.3787793e-05	FALSE	0.65	Overall migraine
GTExv8.EUR.Thyroid	NRAS	1	114716893	114716894	-0.014348	rs12134493	7.487	rs12079294	0.00498	2.695	5.2079	412	1	top1	0.005	0.066	5.2079	1.91e-07	0.01109	1082	NA	0.00410172	0.00410172	FALSE	0.38	Overall migraine
GTExv8.EUR.Artery_Aorta	ADAMTSL4	1	150549368	150549369	0.354355	rs6693567	4.702	rs6693567	0.223	-8.619	4.70184	285	285	susie	0.24	1e-21	-4.71575	2.41e-06	0.00303	3956	NA	0.00412964454545455	0.0454261	FALSE	-0.95	Overall migraine
GTExv8.EUR.Artery_Aorta	RP11-54A4.2	1	150557723	150557724	0.229085	rs6693567	4.702	rs6693567	0.0811	-6.769	4.70184	284	284	susie	0.13	3.7e-12	-4.43992	9e-06	0.00141	8502	NA	0.0121172142857143	0.169641	TRUE	-0.93	Overall migraine
GTExv8.EUR.Artery_Tibial	ADAMTSL4	1	150549368	150549369	0.233301	rs6693567	4.702	rs6693567	0.154	-9.293	4.70184	289	289	susie	0.16	4.8e-20	-4.69747	2.63e-06	0.00136	8804	NA	0.00333238533333333	0.0499858	FALSE	-1	Overall migraine
GTExv8.EUR.Artery_Tibial	RP11-54A4.2	1	150557723	150557724	0.073013	rs6693567	4.702	rs6693567	0.0118	-3.68	4.70184	288	1	top1	0.012	0.01	-4.70184	2.58e-06	0	10000	0.000504	0.00333238533333333	0.0490355	TRUE	-0.44	Overall migraine
GTExv8.EUR.Artery_Tibial	ANP32E	1	150236155	150236156	0.006329	rs6693567	4.702	rs698915	-0.000898	-2.956	4.14085	233	2	lasso	0.0077	0.031	-4.13827	3.5e-05	0.00857	1400	NA	0.0284298083333333	0.66521	FALSE	-0.95	Overall migraine
GTExv8.EUR.Artery_Tibial	MCL1	1	150579737	150579738	-0.00716	rs6693567	4.702	rs698915	-0.00186	-2.024	4.14085	290	1	top1	-0.0019	0.73	-4.14084	3.46e-05	0.00379	3164	NA	0.0284298083333333	0.657608	FALSE	-0.54	Overall migraine
GTExv8.EUR.Brain_Cortex	PRPF3	1	150321475	150321476	-0.025392	rs6693567	4.702	rs6693567	0.0238	1.828	4.70184	253	1	top1	0.024	0.021	4.70184	2.58e-06	0	10000	0.000433	0.00684474	0.0479132	TRUE	0.31	Overall migraine
GTExv8.EUR.Cells_Cultured_fibroblasts	ADAMTSL4	1	150549368	150549369	0.31623	rs6693567	4.702	rs6693567	0.263	-10.383	4.70184	288	1	top1	0.26	1.4e-28	-4.70184	2.58e-06	0	10000	0.000509	0.00930916	0.0465458	TRUE	-0.68	Overall migraine
GTExv8.EUR.Colon_Sigmoid	ADAMTSL4	1	150549368	150549369	0.131446	rs6693567	4.702	rs6693567	0.0799	-5.7334	4.70184	289	8	enet	0.093	2.3e-07	-4.79265	1.65e-06	4e-04	10000	0.000352	0.00765187	0.0306075	TRUE	-0.94	Overall migraine
GTExv8.EUR.Colon_Transverse	ADAMTSL4	1	150549368	150549369	0.049957	rs6693567	4.702	rs6693567	0.0588	-4.377	4.70184	286	1	top1	0.059	1.6e-05	-4.7	2.58e-06	0	10000	0.000552	0.00708689142857143	0.0496082	TRUE	-0.58	Overall migraine
GTExv8.EUR.Esophagus_Gastroesophageal_Junction	ADAMTSL4	1	150549368	150549369	0.290407	rs6693567	4.702	rs6693567	0.204	-7.63	4.70184	290	1	top1	0.2	1.9e-15	-4.70184	2.58e-06	0	10000	0.000446	0.0237205	0.047441	FALSE	-0.67	Overall migraine
GTExv8.EUR.Esophagus_Muscularis	ADAMTSL4	1	150549368	150549369	0.438556	rs6693567	4.702	rs6693567	0.24	-9.75	4.70184	288	1	top1	0.24	7.6e-25	-4.70184	2.58e-06	0	10000	0.000428	0.00823622	0.0494173	FALSE	-0.67	Overall migraine
GTExv8.EUR.Heart_Atrial_Appendage	ADAMTSL4	1	150549368	150549369	0.197002	rs6693567	4.702	rs6693567	0.139	6.902	4.70184	289	1	top1	0.14	4.6e-12	4.70184	2.58e-06	0	10000	0.000493	0.0115984	0.0463936	FALSE	0.57	Overall migraine
GTExv8.EUR.Lung	ECM1	1	150508061	150508062	0.019427	rs6693567	4.702	rs6693567	0.00426	-3.359	4.70184	282	1	top1	0.0043	0.091	-4.70184	2.58e-06	0	10000	0.000269	0.00891519	0.0534911	FALSE	-0.52	Overall migraine
GTExv8.EUR.Skin_Sun_Exposed_Lower_leg	ADAMTSL4	1	150549368	150549369	-0.006375	rs6693567	4.702	rs6693567	-0.000144	-2.4384	4.70184	285	1	top1	-0.00014	0.34	-4.70184	2.58e-06	0	10000	0.000433	0.0143748	0.0537491	FALSE	-0.44	Overall migraine
GTExv8.EUR.Small_Intestine_Terminal_Ileum	ECM1	1	150508061	150508062	0.066439	rs6693567	4.702	rs6693567	0.00635	-3.488	4.70184	276	4	lasso	0.032	0.019	-4.61043	4.02e-06	0.00176	6817	NA	0.0147373	0.0736866	FALSE	-0.99	Overall migraine
GTExv8.EUR.Spleen	RP11-54A4.2	1	150557723	150557724	0.369836	rs6693567	4.702	rs6693567	0.133	-5.782	4.70184	288	25	enet	0.18	1.3e-09	-4.66411	3.1e-06	0	10000	0.000767	0.0118749	0.0593743	TRUE	-0.69	Overall migraine
GTExv8.EUR.Vagina	RP11-54A4.2	1	150557723	150557724	0.399683	rs6693567	4.702	rs6693567	-0.00614	-3.212	4.70184	287	1	top1	-0.0061	0.6	-4.70184	2.58e-06	0	10000	0.000502	0.00899388	0.0449694	TRUE	-0.28	Overall migraine
GTExv8.EUR.Artery_Aorta	TSACC	1	156337313	156337314	-0.011013	rs1050316	6.793	rs1171551	0.00592	-2.093	6.28698	407	1	top1	0.0059	0.087	-6.28698	3.24e-10	0.01435	836	NA	7.633845e-07	6.107076e-06	FALSE	-0.22	Overall migraine
GTExv8.EUR.Artery_Tibial	MEF2D	1	156500827	156500828	0.202626	rs1050316	6.793	rs1109751	0.141	8.714	6.4985	431	9	enet	0.16	5.5e-20	6.76523	1.33e-11	1e-04	10000	9.54e-06	4.21299666666667e-08	2.527798e-07	TRUE	0.92	Overall migraine
GTExv8.EUR.Brain_Amygdala	BGLAP	1	156241961	156241962	-0.001011	rs1050316	6.793	rs750439	0.00996	-3.0204	5.74112	381	1	top1	0.01	0.14	-5.74112	9.41e-09	0.04332	277	NA	7.807477e-05	0.00015615	FALSE	-0.32	Overall migraine
GTExv8.EUR.Brain_Anterior_cingulate_cortex_BA24	LMNA	1	156082572	156082573	0.048583	rs1050316	6.793	rs2025579	0.00724	-3.186	5.14713	314	1	lasso	0.022	0.048	-5.14713	2.65e-07	0.03859	311	NA	0.000909215	0.00454608	FALSE	-0.49	Overall migraine
GTExv8.EUR.Brain_Cerebellum	RRNAD1	1	156728799	156728800	0.015559	rs1050316	6.793	rs4414033	-0.00298	2.874	5.2993	449	3	lasso	0.0028	0.22	5.60415	2.09e-08	0.03859	311	NA	0.000170741433333333	0.000413339	FALSE	0.71	Overall migraine
GTExv8.EUR.Brain_Cerebellum	LMNA	1	156082572	156082573	0.054961	rs1050316	6.793	rs4414033	-0.00414	-3.278	5.2993	315	2	lasso	-0.0022	0.44	-4.94857	7.48e-07	0.03934	305	NA	0.0036983	0.0147932	TRUE	-0.73	Overall migraine
GTExv8.EUR.Brain_Cortex	RP11-284F21.10	1	156644886	156644887	0.179105	rs1050316	6.793	rs1050316	0.0257	-3.487	6.7926	447	1	top1	0.026	0.017	-6.7926	1.1e-11	0	10000	5.57e-05	1.021405e-07	2.04281e-07	FALSE	-0.49	Overall migraine
GTExv8.EUR.Brain_Frontal_Cortex_BA9	ISG20L2	1	156728440	156728441	0.088081	rs1050316	6.793	rs1050316	0.0277	-3.51	6.7926	447	1	top1	0.028	0.021	-6.7926	1.1e-11	0	10000	6.47e-05	1.95393e-07	1.95393e-07	FALSE	-0.52	Overall migraine
GTExv8.EUR.Brain_Hippocampus	ARHGEF2	1	156007069	156007070	-0.051553	rs1050316	6.793	rs3790455	0.00172	3.014	6.66613	292	1	top1	0.0017	0.26	6.66613	2.63e-11	0.01412	850	NA	1.48507333333333e-07	4.45522e-07	TRUE	0.7	Overall migraine
GTExv8.EUR.Brain_Nucleus_accumbens_basal_ganglia	NTRK1	1	156815639	156815640	0.0477	rs1050316	6.793	rs750439	-0.00197	-3.425	5.74112	456	1	lasso	0.018	0.04	-5.74112	9.41e-09	0.03488	344	NA	4.27566875e-05	0.000171027	FALSE	-0.8	Overall migraine
GTExv8.EUR.Brain_Substantia_nigra	MEF2D	1	156500827	156500828	0.201971	rs1050316	6.793	rs1185700	0.0596	-3.724	6.02424	431	431	susie	0.079	0.0027	-6.59014	4.39e-11	0	10000	6.9e-06	7.075363e-07	7.075363e-07	FALSE	-0.85	Overall migraine
GTExv8.EUR.Colon_Sigmoid	TSACC	1	156337313	156337314	0.046857	rs1050316	6.793	rs750439	-0.0011	-3.0188	5.74112	407	1	lasso	0.018	0.016	-5.74112	9.41e-09	0.02941	408	NA	8.727775e-05	0.000174555	FALSE	-0.8	Overall migraine
GTExv8.EUR.Colon_Transverse	INSRR	1	156859017	156859018	0.0106	rs1050316	6.793	rs2274316	-0.00342	3.542	6.76319	452	1	lasso	0.0036	0.15	6.76	1.35e-11	0.00371	3233	NA	8.6526e-08	2.59578e-07	FALSE	1	Overall migraine
GTExv8.EUR.Colon_Transverse	RAB25	1	156061159	156061160	0.031439	rs1050316	6.793	rs3790455	-0.00292	2.75	6.66613	307	307	susie	-0.0024	0.59	4.39	1.14e-05	0.00153	7836	NA	0.0219199	0.219199	FALSE	0.6	Overall migraine
GTExv8.EUR.Esophagus_Muscularis	INSRR	1	156859017	156859018	-0.022042	rs1050316	6.793	rs1109751	0.000533	-3.004	6.4985	452	1	lasso	0.0046	0.096	-6.4985	8.11e-11	0.00949	1264	NA	7.766947e-07	1.5533894e-06	FALSE	-0.86	Overall migraine
GTExv8.EUR.Esophagus_Muscularis	MEF2D	1	156500827	156500828	0.018034	rs1050316	6.793	rs750439	-0.00085	-3.008	5.74112	431	1	top1	-0.00085	0.41	-5.74112	9.41e-09	0.02109	569	NA	6.00797133333333e-05	0.000180239	FALSE	-0.24	Overall migraine
GTExv8.EUR.Heart_Atrial_Appendage	MEF2D	1	156500827	156500828	-0.011169	rs1050316	6.793	rs1050316	0.0122	3.167	6.7926	430	4	lasso	0.026	0.0024	6.81394	9.5e-12	0.00156	7710	NA	5.6943e-08	1.70829e-07	TRUE	1	Overall migraine
GTExv8.EUR.Liver	RAB25	1	156061159	156061160	-0.038673	rs1050316	6.793	rs750439	-0.00241	2.539	5.74112	307	1	top1	-0.0024	0.45	5.74112	9.41e-09	0.03046	394	NA	7.4945945e-05	0.000149892	FALSE	0.6	Overall migraine
GTExv8.EUR.Lung	INSRR	1	156859017	156859018	-0.030611	rs1050316	6.793	rs11264527	-0.00141	-2.886	-0.66167	452	6	enet	0.0011	0.23	4.52352	6.08e-06	0.01681	714	NA	0.0180080914285714	0.126057	TRUE	0.5	Overall migraine
GTExv8.EUR.Minor_Salivary_Gland	ISG20L2	1	156728440	156728441	0.049509	rs1050316	6.793	rs1171551	0.0727	3.935	6.28698	448	1	top1	0.073	0.0022	6.28698	3.24e-10	0.01316	912	NA	5.71374e-06	5.71374e-06	TRUE	0.53	Overall migraine
GTExv8.EUR.Muscle_Skeletal	MEF2D	1	156500827	156500828	0.077911	rs1050316	6.793	rs2274316	0.0366	5.46	6.76319	431	431	susie	0.043	2.3e-07	6.80444	1.01e-11	0	10000	1.58e-05	8.726905e-08	1.745381e-07	FALSE	0.99	Overall migraine
GTExv8.EUR.Nerve_Tibial	MEF2D	1	156500827	156500828	0.043574	rs1050316	6.793	rs2274316	0.0521	5.028	6.76319	431	1	top1	0.052	8.3e-07	6.76	1.35e-11	0.00315	3808	NA	1.43586e-07	2.87172e-07	FALSE	0.71	Overall migraine
GTExv8.EUR.Ovary	ARHGEF2	1	156007069	156007070	0.050415	rs1050316	6.793	rs1109751	0.00552	-2.192	6.4985	293	1	top1	0.0055	0.19	-6.4985	8.11e-11	0.01846	650	NA	4.82274666666667e-07	1.446824e-06	TRUE	-0.16	Overall migraine
GTExv8.EUR.Pancreas	RP11-284F21.9	1	156641003	156641004	0.086206	rs1050316	6.793	rs750439	-0.00393	3.092	5.74112	447	6	lasso	-0.0018	0.46	5.01182	5.39e-07	0.01068	1124	NA	0.00233158	0.00932632	TRUE	0.64	Overall migraine
GTExv8.EUR.Small_Intestine_Terminal_Ileum	TMEM79	1	156282934	156282935	0.057261	rs1050316	6.793	rs2025579	-0.00631	-2.708	5.14713	392	1	lasso	-0.0038	0.5	-5.14713	2.65e-07	0.03458	347	NA	0.00242873	0.00485745	FALSE	-0.49	Overall migraine
GTExv8.EUR.Testis	RAB25	1	156061159	156061160	0.054867	rs1050316	6.793	rs3790461	0.000903	2.4843	6.14764	305	1	top1	9e-04	0.27	6.14764	7.86e-10	0.0217	553	NA	5.4208455e-06	2.1683382e-05	TRUE	0.26	Overall migraine
GTExv8.EUR.Uterus	SH2D2A	1	156816861	156816862	0.181455	rs1050316	6.793	rs746527	0.00689	3.92	6.09082	454	5	lasso	0.05	0.011	6.40373	1.52e-10	0.01104	1087	NA	2.587496e-06	2.587496e-06	FALSE	0.76	Overall migraine
GTExv8.EUR.Vagina	TTC24	1	156579726	156579727	0.238045	rs1050316	6.793	rs1109751	0.0192	-3.964	6.4985	435	435	susie	0.063	0.0033	-6.20175	5.58e-10	3e-04	10000	0.00019	9.72594e-06	9.72594e-06	TRUE	-0.77	Overall migraine
GTExv8.EUR.Whole_Blood	MEF2D	1	156500827	156500828	0.035363	rs1050316	6.793	rs1109751	-0.00126	-3.619	6.4985	431	1	top1	-0.0013	0.58	-6.4985	8.11e-11	0.00932	1287	NA	6.595052e-07	1.3190104e-06	FALSE	-0.48	Overall migraine
GTExv8.EUR.Artery_Tibial	KIAA0040	1	175192998	175192999	0.328068	rs6658861	-4.057	rs2272785	0.191	-9.563	-3.5943	496	42	enet	0.22	4.4e-28	4.1324	3.59e-05	0.00267	4491	NA	0.0284298083333333	0.682315	TRUE	-0.13	Overall migraine
GTExv8.EUR.Artery_Aorta	SVIL	10	29736780	29736781	0.233242	rs914279	4.1	rs10740811	0.186	7.88	3.93433	644	4	lasso	0.22	2.5e-19	4.1873	2.82e-05	2e-04	10000	8.14e-05	0.0332214	0.531542	FALSE	0.94	Overall migraine
GTExv8.EUR.Artery_Tibial	SVIL	10	29736780	29736781	0.334369	rs914279	4.1	rs914279	0.18	9.56	4.10006	644	644	susie	0.21	2.2e-26	4.30071	1.7e-05	1e-04	10000	3.96e-05	0.019006	0.323102	TRUE	0.86	Overall migraine
GTExv8.EUR.Adipose_Visceral_Omentum	SFXN2	10	102714537	102714538	0.285377	rs7342026	-4.5	rs2902548	0.14	-8.03	3.66886	365	28	enet	0.2	5.7e-21	-4.92	8.79e-07	0.00199	6024	NA	0.00567101	0.017013	FALSE	0.61	Overall migraine
GTExv8.EUR.Cells_Cultured_fibroblasts	SFXN2	10	102714537	102714538	0.416631	rs7342026	-4.5	rs2902548	0.271	-10.54	3.66886	365	365	susie	0.33	3e-37	-4.75468	1.99e-06	0.00439	2736	NA	0.0089754	0.0359016	FALSE	0.65	Overall migraine
GTExv8.EUR.Kidney_Cortex	SFXN2	10	102714537	102714538	0.234479	rs7342026	-4.5	rs11191383	0.0467	3.61	-4.43221	365	365	susie	0.087	0.0097	-4.56157	5.08e-06	0.00467	2568	NA	0.0163789	0.0818947	FALSE	0.99	Overall migraine
GTExv8.EUR.Minor_Salivary_Gland	WBP1L	10	102743969	102743970	0.046645	rs7342026	-4.5	rs7092340	0.0291	-3.05	-4.40238	359	1	top1	0.029	0.038	4.40238	1.07e-05	0.01109	1082	NA	0.0377389	0.188694	TRUE	-0.55	Overall migraine
GTExv8.EUR.Skin_Not_Sun_Exposed_Suprapubic	NT5C2	10	103193305	103193306	0.041663	rs7342026	-4.5	rs999867	-0.00166	3.89	2.97334	351	351	susie	0.00072	0.25	4.48966	7.13e-06	0.07317	164	NA	0.029099	0.145495	FALSE	-0.28	Overall migraine
GTExv8.EUR.Small_Intestine_Terminal_Ileum	NT5C2	10	103193305	103193306	0.12503	rs7342026	-4.5	rs1712517	0.020341	-3.43	-3.42945	350	350	susie	0.062	0.0017	4.50743	6.56e-06	0.06897	174	NA	0.0200408	0.120245	TRUE	-0.2	Overall migraine
GTExv8.EUR.Stomach	SFXN2	10	102714537	102714538	0.299957	rs7342026	-4.5	rs2902548	0.0625	-5.27	3.66886	365	4	lasso	0.11	4.7e-08	-4.93485	8.02e-07	0.00281	4270	NA	0.00717108	0.0143422	TRUE	0.66	Overall migraine
GTExv8.EUR.Testis	NT5C2	10	103193305	103193306	0.30807	rs7342026	-4.5	rs11191548	0.155	6.89	3.28491	351	351	susie	0.28	2.1e-21	4.8196	1.44e-06	0.0013	9245	NA	0.00662088	0.0397253	TRUE	-0.23	Overall migraine
GTExv8.EUR.Thyroid	SFXN2	10	102714537	102714538	0.195548	rs7342026	-4.5	rs10786706	0.106	-7.34	3.22372	365	18	enet	0.11	1.5e-14	-4.56612	4.97e-06	0.00611	1964	NA	0.0355769166666667	0.106731	TRUE	0.74	Overall migraine
GTExv8.EUR.Whole_Blood	MRGPRE	11	3232385	3232386	0.320045	rs11026091	5.82	rs11026091	0.154	-9.4	5.8156	430	19	enet	0.19	1.5e-27	-4.71831	2.38e-06	0.00133	9042	NA	0.00774166	0.0387083	TRUE	-0.86	Overall migraine
GTExv8.EUR.Artery_Aorta	RNF141	11	10541229	10541230	0.066096	rs11042920	-4.78	rs11042916	0.0307	4	-4.36503	524	2	lasso	0.035	0.00035	-4.534	5.79e-06	0.00803	1494	NA	0.00839505461538462	0.109136	FALSE	0.93	Overall migraine
GTExv8.EUR.Artery_Tibial	RNF141	11	10541229	10541230	0.088176	rs11042920	-4.78	rs11042920	0.0602	5.65	-4.78236	524	1	top1	0.06	3.5e-08	-4.78236	1.73e-06	0	10000	0.00156	0.00274003166666667	0.0328804	TRUE	0.49	Overall migraine
GTExv8.EUR.Brain_Anterior_cingulate_cortex_BA24	MRVI1	11	10693987	10693988	0.466118	rs11042920	-4.78	rs11042916	0.234	-5.99	-4.36503	603	1	top1	0.23	1.6e-09	4.36503	1.27e-05	0.0181	663	NA	0.0310934	0.217868	FALSE	-0.47	Overall migraine
GTExv8.EUR.Brain_Caudate_basal_ganglia	MRVI1	11	10693987	10693988	0.190539	rs11042920	-4.78	rs16908202	0.17	-5.59	-4.65519	604	1	top1	0.17	1.1e-08	4.65519	3.24e-06	0.00353	3402	NA	0.0146448	0.0585792	TRUE	-0.43	Overall migraine
GTExv8.EUR.Brain_Cortex	MRVI1	11	10693987	10693988	0.245593	rs11042920	-4.78	rs16908202	0.151	-5.63	-4.65519	604	604	susie	0.16	1.7e-08	4.78193	1.74e-06	0.00172	6967	NA	0.00538559	0.0323135	FALSE	-0.98	Overall migraine
GTExv8.EUR.Brain_Frontal_Cortex_BA9	MRVI1	11	10693987	10693988	0.352944	rs11042920	-4.78	rs16908202	0.143	-5.32	-4.65519	603	603	susie	0.15	2.8e-07	4.9062	9.29e-07	0.00171	7033	NA	0.00825091	0.0165018	TRUE	-0.97	Overall migraine
GTExv8.EUR.Brain_Hippocampus	MRVI1	11	10693987	10693988	0.183966	rs11042920	-4.78	rs16908202	0.106	-4.56	-4.65519	603	1	top1	0.11	2.9e-05	4.65519	3.24e-06	0.00252	4763	NA	0.0109771	0.0548856	FALSE	-0.37	Overall migraine
GTExv8.EUR.Brain_Nucleus_accumbens_basal_ganglia	MRVI1	11	10693987	10693988	0.402727	rs11042920	-4.78	rs16908224	0.25	-7.02	-4.49202	604	4	lasso	0.25	3.4e-13	4.66557	3.08e-06	0.00397	3021	NA	0.00932983333333333	0.055979	FALSE	-0.93	Overall migraine
GTExv8.EUR.Brain_Putamen_basal_ganglia	MRVI1	11	10693987	10693988	0.219089	rs11042920	-4.78	rs16908202	0.0348	-4.34	-4.65519	605	605	susie	0.052	0.0026	4.64908	3.33e-06	0.0017	7063	NA	0.0114372	0.0571861	FALSE	-0.9	Overall migraine
GTExv8.EUR.Brain_Spinal_cord_cervical_c-1	MRVI1	11	10693987	10693988	0.200057	rs11042920	-4.78	rs7129273	0.0679	-3.96	-4.52897	603	1	top1	0.068	0.0029	4.52897	5.93e-06	0.00477	2514	NA	0.0341172666666667	0.102352	FALSE	-0.39	Overall migraine
GTExv8.EUR.Brain_Substantia_nigra	MRVI1	11	10693987	10693988	0.358233	rs11042920	-4.78	rs16908202	0.266	-5.38	-4.65519	603	603	susie	0.27	2.2e-08	4.56656	4.96e-06	0.00491	2444	NA	0.0199851	0.0799403	FALSE	-0.97	Overall migraine
GTExv8.EUR.Colon_Transverse	RP11-179A10.1	11	11117853	11117854	0.086753	rs11042920	-4.78	rs12789511	-0.00336	3.85	4.77689	828	5	lasso	0.0063	0.093	4.80172	1.57e-06	0.00134	8985	NA	0.00503132666666667	0.030188	TRUE	-0.33	Overall migraine
GTExv8.EUR.Kidney_Cortex	MRVI1	11	10693987	10693988	-0.178588	rs11042920	-4.78	rs16908202	0.141	-3.46	-4.65519	600	1	top1	0.14	0.0012	4.65519	3.24e-06	0.00497	2416	NA	0.013058	0.052232	FALSE	-0.46	Overall migraine
GTExv8.EUR.Adipose_Visceral_Omentum	INSC	11	15112423	15112424	0.032439	rs903808	5.56	rs1540148	0.0041	3.37	4.25927	397	1	top1	0.0041	0.11	4.25927	2.05e-05	0.04152	289	NA	0.0396777	0.396778	FALSE	0.7	Overall migraine
GTExv8.EUR.Colon_Transverse	CYP2R1	11	14892251	14892252	-0.001471	rs903808	5.56	rs1353447	0.00722	2.41	4.93181	361	1	top1	0.0072	0.078	4.93181	8.15e-07	0.02885	416	NA	0.0039177	0.0156708	FALSE	0.44	Overall migraine
GTExv8.EUR.Esophagus_Gastroesophageal_Junction	PDE3B	11	14643722	14643723	0.007896	rs903808	5.56	rs2226917	-0.000433	2.62	5.00945	295	1	top1	-0.00043	0.35	5.00945	5.46e-07	0.01932	621	NA	0.0100398	0.0100398	TRUE	0.71	Overall migraine
GTExv8.EUR.Pancreas	CALCB	11	14904996	14904997	0.066466	rs903808	5.56	rs2575848	-0.00408	2.8	-1.40272	363	363	susie	0.0083	0.083	-4.36585	1.27e-05	0.01131	1061	NA	0.0313925857142857	0.219748	FALSE	-0.6	Overall migraine
GTExv8.EUR.Pancreas	CALCA	11	14972353	14972354	0.006522	rs903808	5.56	rs903808	-0.00368	-2.7	5.55699	373	2	enet	0.0043	0.16	-4.26497	2e-05	0.03947	304	NA	0.0426807333333333	0.34606	FALSE	-0.78	Overall migraine
GTExv8.EUR.Pituitary	CALCB	11	14904996	14904997	0.061762	rs903808	5.56	rs1353447	-0.0015	-3	4.93181	362	2	lasso	-0.00029	0.33	-5.01	5.45e-07	0.01674	717	NA	0.0109943	0.0109943	FALSE	-0.77	Overall migraine
GTExv8.EUR.Vagina	PDE3B	11	14643722	14643723	-0.00165	rs903808	5.56	rs903808	0.0448	2.08	5.55699	296	1	top1	0.045	0.012	5.55699	2.74e-08	0	10000	0.004968	0.000238791	0.000477582	TRUE	0.31	Overall migraine
GTExv8.EUR.Artery_Coronary	CELF1	11	47565334	47565335	0.058952	rs7124681	-3.92	rs7124681	-0.0047	3.14	-3.92276	276	276	susie	0.0052	0.17	-4.17805	2.94e-05	0.01619	741	NA	0.0432008	0.51841	FALSE	0.11	Overall migraine
GTExv8.EUR.Brain_Cerebellum	FAM180B	11	47586692	47586693	0.153349	rs7124681	-3.92	rs3817334	0.0776	4.86	-3.89961	278	17	enet	0.1	4.6e-06	-4.70338	2.56e-06	4e-04	10000	0.0109	0.00853707166666667	0.0506291	TRUE	0.09	Overall migraine
GTExv8.EUR.Brain_Frontal_Cortex_BA9	RP11-390K5.6	11	47169562	47169563	0.073987	rs7124681	-3.92	rs7124681	-0.00554	-2.9	-3.92276	292	3	lasso	0.011	0.1	4.42541	9.63e-06	7e-04	10000	0.020951	0.0285096	0.171058	FALSE	-0.12	Overall migraine
GTExv8.EUR.Brain_Nucleus_accumbens_basal_ganglia	C1QTNF4	11	47594658	47594659	0.12095	rs7124681	-3.92	rs17789481	-0.00552	-2.77	-0.95873	286	286	susie	0.012	0.078	4.29305	1.76e-05	0.00799	1502	NA	0.031988	0.31988	FALSE	-0.07	Overall migraine
GTExv8.EUR.Nerve_Tibial	NR1H3	11	47248299	47248300	0.229208	rs7124681	-3.92	rs3781619	0.0789	6.66	2.7066	296	296	susie	0.11	8e-13	4.32951	1.49e-05	0.00155	7751	NA	0.0264127333333333	0.316953	FALSE	-0.06	Overall migraine
GTExv8.EUR.Skin_Sun_Exposed_Lower_leg	C11orf80	11	66744450	66744451	0.318354	rs566673	3.87	rs7951189	0.0282	-4.44	2.31112	255	36	enet	0.055	5e-08	-4.42214	9.77e-06	5e-04	10000	0.003603	0.0407077	0.203538	TRUE	-0.2	Overall migraine
GTExv8.EUR.Prostate	BIRC3	11	102317449	102317450	-0.019121	rs11602707	4.68	rs11602707	0.032	2.36	4.67889	495	1	top1	0.032	0.0091	4.67889	2.88e-06	0	10000	8.51e-05	0.013734	0.054936	TRUE	0.31	Overall migraine
GTExv8.EUR.Artery_Tibial	C12orf4	12	4538507	4538508	0.06539	rs2160875	6.176	rs2160875	0.0384	5.39	6.1757	643	1	top1	0.038	9.9e-06	6.1757	6.59e-10	0	10000	4.52e-09	1.39166155555556e-06	1.2524954e-05	TRUE	0.56	Overall migraine
GTExv8.EUR.Artery_Tibial	CCND2	12	4273771	4273772	0.141258	rs2160875	6.176	rs2160875	0.00412	4.26	6.1757	576	32	enet	0.036	1.8e-05	4.1502	3.32e-05	5e-04	10000	0.00016	0.0284298083333333	0.630999	FALSE	0.56	Overall migraine
GTExv8.EUR.Artery_Tibial	TIGAR	12	4307762	4307763	0.187556	rs2160875	6.176	rs2160875	0.0198	5.07	6.1757	581	25	enet	0.11	1.2e-13	4.15446	3.26e-05	0.00165	7279	NA	0.0284298083333333	0.619596	FALSE	0.5	Overall migraine
GTExv8.EUR.Brain_Anterior_cingulate_cortex_BA24	GALNT8	12	4720340	4720341	0.066244	rs2160875	6.176	rs10774231	0.0125	-3.18	5.55055	699	1	top1	0.012	0.1	-5.55	2.85e-08	0.00217	5534	NA	0.000162973	0.000488918	FALSE	-0.34	Overall migraine
GTExv8.EUR.Cells_EBV-transformed_lymphocytes	RP11-264F23.1	12	4324810	4324811	0.121051	rs2160875	6.176	rs2160875	-0.00516	-3.27	6.1757	582	3	lasso	0.0036	0.24	-5.65	1.6e-08	0.00183	6549	NA	8.4544e-05	0.000253632	FALSE	-0.93	Overall migraine
GTExv8.EUR.Artery_Coronary	RP11-474C8.8	12	48152816	48152817	0.05041	rs10875708	3.41	rs1015390	-0.00577	-2.82	2.63338	513	9	enet	-0.0057	0.93	-4.22703	2.37e-05	2e-04	10000	0.00434	0.0386323	0.417902	TRUE	-0.08	Overall migraine
GTExv8.EUR.Spleen	ADCY6	12	48789036	48789037	0.002856	rs3104163	-3.152	rs10735819	0.00286	2.67	-0.878177	350	350	susie	0.0052	0.17	-4.28009	1.87e-05	0.00246	4884	NA	0.0397956777777778	0.358161	TRUE	0.04	Overall migraine
GTExv8.EUR.Adipose_Subcutaneous	NDUFA4L2	12	57240714	57240715	0.004723	rs11172113	-10.91	rs11172113	-0.00206	2.76	-10.9	346	1	lasso	-0.00013	0.33	-10.9	1.04e-27	0	10000	2.58e-06	2.091232e-23	2.091232e-23	FALSE	1	Overall migraine
GTExv8.EUR.Adipose_Subcutaneous	MBD6	12	57520709	57520710	-0.00745	rs11172113	-10.91	rs324013	0.0193	3.6	-8.14	334	1	top1	0.019	0.0013	-8.14	4e-16	0.02721	441	NA	4.0216e-12	8.0432e-12	FALSE	0.26	Overall migraine
GTExv8.EUR.Adipose_Visceral_Omentum	MARS	12	57475444	57475445	0.051555	rs11172113	-10.91	rs4759275	0.00326	-3.73	-10.2	342	3	lasso	0.0084	0.038	10.2055	1.87e-24	0.00853	1407	NA	3.619385e-20	3.619385e-20	FALSE	-0.88	Overall migraine
GTExv8.EUR.Adipose_Visceral_Omentum	NDUFA4L2	12	57240714	57240715	-0.021979	rs11172113	-10.91	rs324013	0.021	-3.21	-8.14	348	1	top1	0.021	0.0023	8.13863	4e-16	0.02575	466	NA	3.871e-12	7.742e-12	FALSE	-0.5	Overall migraine
GTExv8.EUR.Adrenal_Gland	STAT6	12	57132138	57132139	0.172398	rs11172113	-10.91	rs4759275	0.012	3.67	-10.2	335	6	lasso	0.03	0.0094	-8.76598	1.85e-18	0.00712	1686	NA	3.269135e-14	3.269135e-14	FALSE	0.76	Overall migraine
GTExv8.EUR.Adrenal_Gland	ZBTB39	12	57006445	57006446	0.022669	rs11172113	-10.91	rs2958139	-0.0051	-2.76	0.744	322	2	lasso	-0.0043	0.67	4.68695	2.77e-06	0.06452	186	NA	0.0122372	0.0489487	FALSE	-0.42	Overall migraine
GTExv8.EUR.Artery_Aorta	LRP1	12	57128492	57128493	0.117293	rs11172113	-10.91	rs11172113	0.0949	-5.77	-10.9096	338	1	top1	0.095	6.9e-09	10.9	1.04e-27	0	10000	3.12e-06	1.960296e-23	1.960296e-23	FALSE	-0.66	Overall migraine
GTExv8.EUR.Artery_Aorta	STAT6	12	57132138	57132139	0.038858	rs11172113	-10.91	rs4759275	0.0045	3.09	-10.2436	340	1	top1	0.0045	0.12	-10.2	1.27e-24	0.00676	1776	NA	1.1969115e-20	2.393823e-20	FALSE	0.35	Overall migraine
GTExv8.EUR.Artery_Aorta	ARHGAP9	12	57488813	57488814	0.09233	rs11172113	-10.91	rs1466535	0.011	3.64	-8.99144	340	7	enet	0.022	0.0044	-5.99	2.04e-09	0.01815	661	NA	4.27244e-06	3.845196e-05	FALSE	0.56	Overall migraine
GTExv8.EUR.Artery_Aorta	RDH16	12	56959373	56959374	0.029082	rs11172113	-10.91	rs4319546	0.0188	3.87	-4.20168	325	1	top1	0.019	0.0073	-4.2	2.65e-05	0.06897	174	NA	0.0332214	0.499499	FALSE	0.06	Overall migraine
GTExv8.EUR.Artery_Coronary	LRP1	12	57128492	57128493	0.066658	rs11172113	-10.91	rs4759276	0.00382	-3.76	-10.835	335	1	lasso	0.014	0.063	10.835	2.35e-27	0.00328	3657	NA	4.143755e-23	4.143755e-23	FALSE	-0.93	Overall migraine
GTExv8.EUR.Artery_Coronary	RDH16	12	56959373	56959374	0.022158	rs11172113	-10.91	rs324021	0.0219	3.56	-5.64641	322	1	top1	0.022	0.028	-5.64641	1.64e-08	0.04301	279	NA	5.783624e-05	0.000289181	FALSE	0.27	Overall migraine
GTExv8.EUR.Artery_Coronary	DDIT3	12	57520516	57520517	-0.003761	rs11172113	-10.91	rs324015	0.0116	2.39	4.57081	333	1	top1	0.012	0.083	4.57081	4.86e-06	0.07792	154	NA	0.0122423	0.0856964	FALSE	-0.19	Overall migraine
GTExv8.EUR.Artery_Tibial	LRP1	12	57128492	57128493	0.223005	rs11172113	-10.91	rs11172113	0.135	-8.25	-10.9096	332	1	top1	0.14	6.8e-17	10.9096	1.04e-27	0	10000	6.27e-06	1.976624e-23	1.976624e-23	TRUE	-0.66	Overall migraine
GTExv8.EUR.Artery_Tibial	INHBE	12	57452322	57452323	0.010311	rs11172113	-10.91	rs1466535	0.0026	-2.81	-8.99144	335	1	top1	0.0026	0.14	8.99144	2.44e-19	0.03261	368	NA	2.318732e-15	4.637464e-15	FALSE	-0.23	Overall migraine
GTExv8.EUR.Brain_Amygdala	NDUFA4L2	12	57240714	57240715	0.023986	rs11172113	-10.91	rs17544455	-0.00576	2.68	2.7264	348	5	enet	0.0026	0.25	5.74698	9.08e-09	0.05634	213	NA	7.807477e-05	0.000150674	FALSE	-0.39	Overall migraine
GTExv8.EUR.Brain_Anterior_cingulate_cortex_BA24	ATP5B	12	56646067	56646068	0.015672	rs11172113	-10.91	rs4759042	-0.00577	2.46	-6.4056	316	316	susie	-0.0046	0.54	-5.42	5.83e-08	0.01223	981	NA	0.000250034	0.00100014	FALSE	0.5	Overall migraine
GTExv8.EUR.Brain_Anterior_cingulate_cortex_BA24	RDH16	12	56959373	56959374	0.315888	rs11172113	-10.91	rs1466535	0.00241	3.64	-8.99144	318	318	susie	0.091	0.00021	-4.68	2.82e-06	0.05911	203	NA	0.00806285	0.0483771	FALSE	0.42	Overall migraine
GTExv8.EUR.Brain_Caudate_basal_ganglia	GLI1	12	57460134	57460135	0.032619	rs11172113	-10.91	rs4367982	-0.00115	-2.7	-9.14094	332	1	top1	-0.0011	0.37	9.14094	6.19e-20	0.0199	603	NA	1.119152e-15	1.119152e-15	FALSE	-0.35	Overall migraine
GTExv8.EUR.Brain_Caudate_basal_ganglia	STAT6	12	57132138	57132139	0.022877	rs11172113	-10.91	rs324015	0.0512	-3.92	4.57081	334	2	lasso	0.052	0.0015	-7.01326	2.33e-12	0.02131	563	NA	2.10632e-08	4.21264e-08	FALSE	0.54	Overall migraine
GTExv8.EUR.Brain_Caudate_basal_ganglia	SDR9C7	12	56934404	56934405	0.016002	rs11172113	-10.91	rs10876943	0.0081	-2.64	-4.12622	320	320	susie	0.038	0.0062	5.33452	9.58e-08	0.02143	560	NA	0.000577354666666667	0.00173206	FALSE	-0.38	Overall migraine
GTExv8.EUR.Brain_Cerebellar_Hemisphere	LRP1	12	57128492	57128493	0.149976	rs11172113	-10.91	rs840161	0.0405	3.92	-5.86775	334	1	top1	0.041	0.0066	-5.86775	4.42e-09	0.05357	224	NA	8.340098e-05	8.340098e-05	FALSE	0.41	Overall migraine
GTExv8.EUR.Brain_Cerebellar_Hemisphere	NAB2	12	57088893	57088894	0.00115	rs11172113	-10.91	rs12824563	-0.0063	2.67	0.515167	331	331	susie	0.026	0.025	5.4656	4.61e-08	0.01942	618	NA	0.000224069	0.000869861	FALSE	-0.37	Overall migraine
GTExv8.EUR.Brain_Cortex	STAT6	12	57132138	57132139	0.07198	rs11172113	-10.91	rs324013	0.0226	3.74	-8.13863	337	1	top1	0.023	0.024	-8.13863	4e-16	0.0292	411	NA	7.4284e-12	7.4284e-12	TRUE	0.09	Overall migraine
GTExv8.EUR.Brain_Cortex	AC025165.8	12	57618170	57618171	-0.02645	rs11172113	-10.91	rs715948	-0.000468	2.98	5.90228	327	1	top1	-0.00047	0.34	5.90228	3.59e-09	0.03419	351	NA	1.66674725e-05	6.666989e-05	FALSE	-0.32	Overall migraine
GTExv8.EUR.Brain_Frontal_Cortex_BA9	STAT6	12	57132138	57132139	0.025661	rs11172113	-10.91	rs2306390	0.012	4.07	-0.946569	337	18	enet	0.034	0.012	-4.78063	1.75e-06	0.04301	279	NA	0.0103617	0.0310852	FALSE	0.37	Overall migraine
GTExv8.EUR.Brain_Nucleus_accumbens_basal_ganglia	SHMT2	12	57229326	57229327	-0.007935	rs11172113	-10.91	rs4759042	-0.00425	-2.37	-6.4056	343	1	top1	-0.0043	0.63	6.4056	1.5e-10	0.02609	460	NA	2.72625e-06	2.72625e-06	FALSE	-0.23	Overall migraine
GTExv8.EUR.Brain_Nucleus_accumbens_basal_ganglia	NAB2	12	57088893	57088894	-0.001513	rs11172113	-10.91	rs715948	-0.00558	-3.19	5.90228	332	1	lasso	0.016	0.051	-5.90228	3.59e-09	0.04428	271	NA	3.2624125e-05	6.524825e-05	FALSE	0.45	Overall migraine
GTExv8.EUR.Brain_Putamen_basal_ganglia	NAB2	12	57088893	57088894	0.008105	rs11172113	-10.91	rs715948	-0.00553	-2.86	5.90228	332	1	lasso	0.0041	0.2	-5.90228	3.59e-09	0.0438	274	NA	2.05503566666667e-05	6.165107e-05	FALSE	0.45	Overall migraine
GTExv8.EUR.Brain_Putamen_basal_ganglia	KIF5A	12	57549997	57549998	-0.036329	rs11172113	-10.91	rs1044931	0.0046	-3	-5.67878	336	1	top1	0.0046	0.19	5.67878	1.36e-08	0.04781	251	NA	5.83882e-05	0.000233553	FALSE	-0.19	Overall migraine
GTExv8.EUR.Brain_Spinal_cord_cervical_c-1	NDUFA4L2	12	57240714	57240715	0.074402	rs11172113	-10.91	rs4759275	-0.00884	-2.86	-10.2436	343	343	susie	0.00035	0.31	6.90566	5e-12	2e-04	10000	0.000437	8.63e-08	8.63e-08	FALSE	-0.37	Overall migraine
GTExv8.EUR.Brain_Spinal_cord_cervical_c-1	ATP5B	12	56646067	56646068	0.01499	rs11172113	-10.91	rs840161	-0.00796	2.79	-5.86775	319	1	lasso	0.00049	0.31	-5.86775	4.42e-09	0.03593	334	NA	3.81446e-05	7.62892e-05	TRUE	0.5	Overall migraine
GTExv8.EUR.Brain_Substantia_nigra	ARHGAP9	12	57488813	57488814	-0.029058	rs11172113	-10.91	rs324015	0.0131	3.23	4.57081	341	1	top1	0.013	0.13	4.57081	4.86e-06	0.04781	251	NA	0.0199851	0.0783286	FALSE	-0.11	Overall migraine
GTExv8.EUR.Brain_Substantia_nigra	DDIT3	12	57520516	57520517	-0.024062	rs11172113	-10.91	rs324015	-0.00475	2.89	4.57081	337	1	lasso	0.043	0.021	4.57081	4.86e-06	0.05941	202	NA	0.0199851	0.0783286	FALSE	-0.32	Overall migraine
GTExv8.EUR.Breast_Mammary_Tissue	GLI1	12	57460134	57460135	-0.01329	rs11172113	-10.91	rs12298170	0.0106	2.03	-10	331	1	top1	0.011	0.034	-10	1.25e-23	0.01932	621	NA	2.45275e-19	2.45275e-19	FALSE	0.21	Overall migraine
GTExv8.EUR.Breast_Mammary_Tissue	PTGES3	12	56688407	56688408	-0.004608	rs11172113	-10.91	rs4759272	0.00376	-3.24	-6.13	318	1	lasso	0.016	0.012	6.13	8.64e-10	0.05381	223	NA	8.476704e-06	1.6953408e-05	FALSE	-0.53	Overall migraine
GTExv8.EUR.Breast_Mammary_Tissue	LRP1	12	57128492	57128493	0.013019	rs11172113	-10.91	rs715948	0.0163	3.3	5.9	332	1	top1	0.016	0.012	5.9	3.59e-09	0.05357	224	NA	2.34809933333333e-05	7.044298e-05	FALSE	-0.36	Overall migraine
GTExv8.EUR.Cells_Cultured_fibroblasts	LRP1-AS	12	57147618	57147619	0.042316	rs11172113	-10.91	rs324013	0.00246	-3.4	-8.13863	336	1	top1	0.0025	0.16	8.13863	4e-16	0.02395	501	NA	7.2164e-12	7.2164e-12	FALSE	-0.57	Overall migraine
GTExv8.EUR.Cells_EBV-transformed_lymphocytes	KIF5A	12	57549997	57549998	-0.030468	rs11172113	-10.91	rs11172113	0.0169	2.47	-10.9096	336	1	top1	0.017	0.09	-10.9	1.04e-27	0	10000	4.47e-08	1.648608e-23	1.648608e-23	FALSE	0.28	Overall migraine
GTExv8.EUR.Cells_EBV-transformed_lymphocytes	TAC3	12	57028882	57028883	-0.079796	rs11172113	-10.91	rs324013	0.0446	1.99	-8.13863	332	1	top1	0.045	0.014	-8.14	4e-16	0.01807	664	NA	3.1704e-12	6.3408e-12	FALSE	0.5	Overall migraine
GTExv8.EUR.Colon_Sigmoid	STAT6	12	57132138	57132139	0.047009	rs11172113	-10.91	rs4759035	0.00428	-3.51	2.58458	334	334	susie	0.0087	0.07	-6.0777	1.22e-09	0.01485	808	NA	2.2631e-05	2.2631e-05	FALSE	0.48	Overall migraine
GTExv8.EUR.Colon_Transverse	PTGES3	12	56688407	56688408	0.003404	rs11172113	-10.91	rs4759275	0.00454	-2.8	-10.2436	320	1	top1	0.0045	0.13	10.2436	1.27e-24	0.00519	2311	NA	2.441956e-20	2.441956e-20	FALSE	-0.4	Overall migraine
GTExv8.EUR.Colon_Transverse	NXPH4	12	57216794	57216795	0.007468	rs11172113	-10.91	rs1466535	-0.00102	2.83	-8.99144	340	2	lasso	0.0021	0.2	-9.37171	7.14e-21	0.00754	1591	NA	6.864396e-17	1.3728792e-16	FALSE	0.79	Overall migraine
GTExv8.EUR.Colon_Transverse	LRP1	12	57128492	57128493	0.174152	rs11172113	-10.91	rs715948	0.119	-6.12	5.90228	332	332	susie	0.12	4.1e-10	-4.86855	1.12e-06	0.03625	331	NA	0.00430707	0.0215354	FALSE	0.39	Overall migraine
GTExv8.EUR.Colon_Transverse	NACA	12	56731594	56731595	0.016821	rs11172113	-10.91	rs324015	0.00719	-3	4.57081	333	1	top1	0.0072	0.078	-4.57081	4.86e-06	0.08108	148	NA	0.011681	0.0934481	FALSE	0.09	Overall migraine
GTExv8.EUR.Esophagus_Gastroesophageal_Junction	STAT6	12	57132138	57132139	0.066055	rs11172113	-10.91	rs324015	0.0184	-3.59	4.57081	340	1	top1	0.018	0.014	-4.57081	4.86e-06	0.08955	134	NA	0.0297886	0.0893657	FALSE	0.51	Overall migraine
GTExv8.EUR.Esophagus_Mucosa	B4GALNT1	12	57633354	57633355	-0.000161	rs11172113	-10.91	rs715948	0.0207	-3.33	5.90228	336	1	top1	0.021	0.002	-5.90228	3.59e-09	0.01483	809	NA	6.925469e-05	6.925469e-05	FALSE	-0.12	Overall migraine
GTExv8.EUR.Esophagus_Muscularis	STAT6	12	57132138	57132139	0.041206	rs11172113	-10.91	rs12298170	0.0411	4.32	-10.0199	335	1	top1	0.041	3.7e-05	-10	1.25e-23	0.01749	686	NA	2.39425e-19	2.39425e-19	FALSE	0.42	Overall migraine
GTExv8.EUR.Esophagus_Muscularis	B4GALNT1	12	57633354	57633355	0.018462	rs11172113	-10.91	rs12322482	-0.00114	-2.89	0.29174	337	11	enet	0.0019	0.19	-5.07	3.92e-07	0.02073	579	NA	0.00187709	0.00750837	FALSE	0.38	Overall migraine
GTExv8.EUR.Esophagus_Muscularis	LRP1-AS	12	57147618	57147619	0.00763	rs11172113	-10.91	rs1846398	0.00783	-3.12	-4.32701	337	1	top1	0.0078	0.045	4.33	1.51e-05	0.0663	181	NA	0.0262932181818182	0.289225	FALSE	-0.33	Overall migraine
GTExv8.EUR.Heart_Atrial_Appendage	PTGES3	12	56688407	56688408	-0.025855	rs11172113	-10.91	rs4367982	0.0157	-2.03	-9.14094	320	1	top1	0.016	0.015	9.14094	6.19e-20	0.01149	1044	NA	1.1130858e-15	1.1130858e-15	FALSE	-0.29	Overall migraine
GTExv8.EUR.Heart_Atrial_Appendage	LRP1	12	57128492	57128493	-0.022968	rs11172113	-10.91	rs11172113	-0.00309	-2.94	-10.9096	332	15	enet	0.002	0.2	7.02022	2.22e-12	0.01224	980	NA	1.996002e-08	3.992004e-08	FALSE	-0.74	Overall migraine
GTExv8.EUR.Heart_Left_Ventricle	KIF5A	12	57549997	57549998	0.003606	rs11172113	-10.91	rs12298170	0.00218	-2.36	-10	333	1	top1	0.0022	0.19	10.0199	1.25e-23	0.01389	864	NA	2.03325e-19	2.03325e-19	TRUE	-0.23	Overall migraine
GTExv8.EUR.Heart_Left_Ventricle	LRP1	12	57128492	57128493	0.050901	rs11172113	-10.91	rs715948	0.00901	4.08	5.9	332	6	enet	0.017	0.01	8.38259	5.18e-17	0.00662	1813	NA	4.212894e-13	8.425788e-13	FALSE	-0.74	Overall migraine
GTExv8.EUR.Heart_Left_Ventricle	STAT6	12	57132138	57132139	0.033086	rs11172113	-10.91	rs12307379	0.087	5.41	-3.84	334	4	enet	0.089	2.4e-08	-6.79973	1.05e-11	0.02268	529	NA	5.6931e-08	1.70793e-07	FALSE	0.57	Overall migraine
GTExv8.EUR.Kidney_Cortex	MBD6	12	57520709	57520710	0.129172	rs11172113	-10.91	rs4759276	0.0393	3.68	-10.8	336	1	top1	0.039	0.062	-10.8	2.35e-27	0.00221	5435	NA	3.788435e-23	3.788435e-23	FALSE	0.29	Overall migraine
GTExv8.EUR.Kidney_Cortex	GPR182	12	56994445	56994446	0.320825	rs11172113	-10.91	rs324021	-0.00328	3.47	-5.65	326	5	lasso	0.00026	0.32	-5.38	7.29e-08	0.0566	212	NA	0.00039174	0.00117522	FALSE	0.35	Overall migraine
GTExv8.EUR.Liver	GPR182	12	56994445	56994446	-0.069138	rs11172113	-10.91	rs11172113	0.00201	-2.93	-10.9	321	1	top1	0.002	0.25	10.9096	1.04e-27	0	10000	5.32e-06	1.656616e-23	1.656616e-23	TRUE	-0.64	Overall migraine
GTExv8.EUR.Liver	STAT6	12	57132138	57132139	-0.052099	rs11172113	-10.91	rs324021	-0.00568	2.11	-5.65	334	1	top1	-0.0057	0.98	-5.64641	1.64e-08	0.06283	191	NA	8.70785333333333e-05	0.000261236	FALSE	0.4	Overall migraine
GTExv8.EUR.Liver	HSD17B6	12	56752160	56752161	0.032058	rs11172113	-10.91	rs324015	-0.00559	-3.15	4.57	336	1	lasso	0.027	0.016	-4.57081	4.86e-06	0.08392	143	NA	0.0129025	0.0774149	FALSE	0.32	Overall migraine
GTExv8.EUR.Lung	RDH16	12	56959373	56959374	0.016426	rs11172113	-10.91	rs4759042	-0.000364	3.117	-6.4056	324	1	top1	-0.00036	0.36	-6.4056	1.5e-10	0.03715	323	NA	1.071205e-06	3.10995e-06	FALSE	0.24	Overall migraine
GTExv8.EUR.Muscle_Skeletal	NEMP1	12	57088062	57088063	0.2876	rs11172113	-10.91	rs34393899	0.0128	5.06	-0.931	330	11	lasso	0.054	8.1e-09	-7.42891	1.1e-13	0.01028	1167	NA	1.90091e-09	1.90091e-09	FALSE	0.56	Overall migraine
GTExv8.EUR.Muscle_Skeletal	LRP1	12	57128492	57128493	0.001062	rs11172113	-10.91	rs4759276	-0.00157	-2.65	-10.8	333	333	susie	0.0013	0.18	4.99385	5.92e-07	0.05042	238	NA	0.00255759	0.0102304	FALSE	-0.54	Overall migraine
GTExv8.EUR.Nerve_Tibial	BAZ2A	12	56636815	56636816	0.026476	rs11172113	-10.91	rs324011	-0.0013	-2.79	-7.33599	318	1	lasso	0.0041	0.094	7.33599	2.2e-13	0.03183	377	NA	4.67984e-09	4.67984e-09	FALSE	-0.59	Overall migraine
GTExv8.EUR.Nerve_Tibial	PTGES3	12	56688407	56688408	0.038036	rs11172113	-10.91	rs324011	-0.00226	3.51	-7.33599	319	319	susie	0.00058	0.26	-5.73063	1e-08	0.01238	969	NA	7.09066666666667e-05	0.00021272	FALSE	0.46	Overall migraine
GTExv8.EUR.Nerve_Tibial	DCTN2	12	57547330	57547331	0.086984	rs11172113	-10.91	rs12579911	-0.00162	-3.44	0.80257	338	23	enet	0.0093	0.025	-5.24452	1.57e-07	0.03499	343	NA	0.000556617333333333	0.0033397	TRUE	0.42	Overall migraine
GTExv8.EUR.Ovary	SDR9C7	12	56934404	56934405	0.020654	rs11172113	-10.91	rs324013	-0.00634	2.77	-8.13863	319	1	lasso	0.033	0.018	-8.13863	4e-16	0.03509	342	NA	7.136e-12	7.136e-12	FALSE	0.66	Overall migraine
GTExv8.EUR.Ovary	MBD6	12	57520709	57520710	0.006816	rs11172113	-10.91	rs324011	-0.00142	-2.72	-7.33599	330	1	top1	-0.0014	0.37	7.33599	2.2e-13	0.02087	575	NA	1.9624e-09	3.9248e-09	FALSE	-0.07	Overall migraine
GTExv8.EUR.Ovary	GPR182	12	56994445	56994446	-0.047641	rs11172113	-10.91	rs4319546	-0.00728	2.35	-4.20168	319	1	top1	-0.0073	0.92	-4.20168	2.65e-05	0.11538	104	NA	0.0337685714285714	0.47276	FALSE	0.07	Overall migraine
GTExv8.EUR.Pancreas	HSD17B6	12	56752160	56752161	0.093752	rs11172113	-10.91	rs167769	0.0301	3.98	-8.01886	335	3	lasso	0.039	0.0012	-8.09667	5.65e-16	0.03499	343	NA	9.776195e-12	9.776195e-12	FALSE	0.62	Overall migraine
GTExv8.EUR.Prostate	PRIM1	12	56752372	56752373	0.028357	rs11172113	-10.91	rs11171856	0.00351	2.94	0.080312	328	10	enet	0.0043	0.18	-6.8925	5.48e-12	0.03226	372	NA	1.04531e-07	1.04531e-07	FALSE	0.61	Overall migraine
GTExv8.EUR.Prostate	SDR9C7	12	56934404	56934405	0.04705	rs11172113	-10.91	rs4759272	-0.00536	3.11	-6.13274	313	4	lasso	0.00087	0.28	-6.13431	8.55e-10	0.07186	167	NA	8.1545625e-06	1.6309125e-05	FALSE	0.53	Overall migraine
GTExv8.EUR.Prostate	R3HDM2	12	57431004	57431005	-0.002156	rs11172113	-10.91	rs715948	0.00609	2.26	5.90228	335	1	top1	0.0061	0.15	5.90228	3.59e-09	0.06486	185	NA	2.28264166666667e-05	6.847925e-05	TRUE	-0.01	Overall migraine
GTExv8.EUR.Prostate	STAC3	12	57251192	57251193	0.006413	rs11172113	-10.91	rs324015	0.00722	3.42	4.57081	344	1	lasso	0.023	0.023	4.57081	4.86e-06	0.0597	201	NA	0.0185409	0.0927045	FALSE	-0.32	Overall migraine
GTExv8.EUR.Skin_Not_Sun_Exposed_Suprapubic	MIR616	12	57519258	57519259	0.001404	rs11172113	-10.91	rs167769	0.0148	-2.54	-8.01886	334	1	top1	0.015	0.0067	8.01886	1.07e-15	0.02691	446	NA	2.183442e-11	2.183442e-11	FALSE	-0.25	Overall migraine
GTExv8.EUR.Skin_Not_Sun_Exposed_Suprapubic	MYO1A	12	57051197	57051198	0.017995	rs11172113	-10.91	rs840161	-0.00187	3.02	-5.86775	326	2	enet	0.0012	0.22	-5.46064	4.74e-08	0.04688	256	NA	0.000322415	0.000967244	FALSE	0.48	Overall migraine
GTExv8.EUR.Skin_Not_Sun_Exposed_Suprapubic	TAC3	12	57028882	57028883	0.025011	rs11172113	-10.91	rs715948	-0.00173	-3.1	5.90228	330	2	lasso	0.0016	0.2	-5.3096	1.1e-07	0.04615	260	NA	0.000561165	0.00224466	FALSE	0.43	Overall migraine
GTExv8.EUR.Skin_Sun_Exposed_Lower_leg	LRP1	12	57128492	57128493	0.09405	rs11172113	-10.91	rs324013	0.0368	-5.1	-8.13863	333	333	susie	0.044	1e-06	10.4542	1.4e-25	0	10000	5.1e-06	2.91662e-21	2.91662e-21	FALSE	-0.89	Overall migraine
GTExv8.EUR.Small_Intestine_Terminal_Ileum	NEMP1	12	57088062	57088063	0.021593	rs11172113	-10.91	rs4759042	-0.00607	2.92	-6.4056	325	2	lasso	0.026	0.032	-6.3482	2.18e-10	0.03125	384	NA	3.99594e-06	3.99594e-06	FALSE	0.6	Overall migraine
GTExv8.EUR.Spleen	KIF5A	12	57549997	57549998	-0.030098	rs11172113	-10.91	rs1395513	-0.00539	2.66	0.879699	338	26	enet	0.0067	0.14	5.96427	2.46e-09	0.01807	664	NA	1.570546e-05	4.711638e-05	FALSE	-0.45	Overall migraine
GTExv8.EUR.Testis	DCTN2	12	57547330	57547331	-0.017196	rs11172113	-10.91	rs324013	0.000226	2.156	-8.13863	339	1	top1	0.00023	0.3	-8.13863	4e-16	0.02765	434	NA	1.10348e-11	1.10348e-11	FALSE	0.37	Overall migraine
GTExv8.EUR.Testis	LRP1	12	57128492	57128493	0.098917	rs11172113	-10.91	rs4367982	0.0105	-3.968	-9.14094	334	14	enet	0.017	0.018	6.82824	8.6e-12	0.01829	656	NA	1.186241e-07	2.372482e-07	FALSE	-0.54	Overall migraine
GTExv8.EUR.Uterus	PTGES3	12	56688407	56688408	0.035683	rs11172113	-10.91	rs703817	-0.00357	-2.93	-5.80508	303	1	top1	-0.0036	0.43	5.80508	6.43e-09	0.05286	227	NA	5.4728945e-05	0.000109458	FALSE	-0.2	Overall migraine
GTExv8.EUR.Uterus	LRP1	12	57128492	57128493	-0.003727	rs11172113	-10.91	rs324015	0.00512	2.52	4.57081	327	1	top1	0.0051	0.22	4.57081	4.86e-06	0.0678	177	NA	0.0206829	0.0827318	FALSE	-0.43	Overall migraine
GTExv8.EUR.Whole_Blood	DTX3	12	57604621	57604622	0.003663	rs11172113	-10.91	rs715948	-0.000555	-2.55	5.90228	332	1	top1	-0.00056	0.41	-5.90228	3.59e-09	0.05195	231	NA	1.94625866666667e-05	5.838776e-05	FALSE	0.06	Overall migraine
GTExv8.EUR.Whole_Blood	GLI1	12	57460134	57460135	0.044913	rs11172113	-10.91	rs167769	0.0026	3.5	-8.01886	331	15	enet	0.0068	0.028	-5.76695	8.07e-09	0.02906	413	NA	3.281262e-05	0.00013125	FALSE	0.4	Overall migraine
GTExv8.EUR.Whole_Blood	TAC3	12	57028882	57028883	0.035928	rs11172113	-10.91	rs324015	0.00214	4.07	4.57081	327	6	lasso	0.019	0.00057	4.28034	1.87e-05	0.08759	137	NA	0.0434481142857143	0.304137	FALSE	-0.3	Overall migraine
GTExv8.EUR.Artery_Aorta	RP11-46H11.11	12	132867957	132867958	0.022302	rs11147249	-4.03	rs11147249	0.0123	-2.82	-4.03012	238	1	top1	0.012	0.025	4.03	5.57e-05	0	10000	0.000962	0.0477222409090909	1	FALSE	-0.37	Overall migraine
GTExv8.EUR.Artery_Tibial	RP11-46H11.11	12	132867957	132867958	0.000154	rs11147249	-4.03	rs11147249	0.000895	-3.02	-4.03012	238	1	lasso	0.0097	0.018	4.03012	5.57e-05	0	10000	0.00083	0.0407167	1	TRUE	-1	Overall migraine
GTExv8.EUR.Adipose_Visceral_Omentum	KTN1-AS1	14	55580109	55580110	0.134317	rs12891489	4.225	rs10136408	0.024	5.07	4.16598	507	507	susie	0.077	1.4e-08	4.76519	1.89e-06	0.0013	9209	NA	0.00914524	0.036581	FALSE	0.71	Overall migraine
GTExv8.EUR.Cells_Cultured_fibroblasts	KTN1-AS1	14	55580109	55580110	0.195698	rs12891489	4.225	rs10142497	0.0669	-6.99	-3.58541	502	26	enet	0.15	1.4e-15	4.5118	6.43e-06	0.00189	6347	NA	0.0165719471428571	0.116004	FALSE	0.62	Overall migraine
GTExv8.EUR.Esophagus_Muscularis	KTN1-AS1	14	55580109	55580110	0.086054	rs12891489	4.225	rs10142497	0.000849	-3.856	-3.58541	507	17	enet	0.015	0.0096	4.37661	1.21e-05	0.0045	2665	NA	0.0257514888888889	0.231763	TRUE	0.47	Overall migraine
GTExv8.EUR.Lung	KTN1-AS1	14	55580109	55580110	0.113353	rs12891489	4.225	rs10483649	0.00448	4.71	3.67174	505	505	susie	0.031	0.00012	4.70982	2.48e-06	0.00124	9667	NA	0.00891519	0.0514178	FALSE	0.79	Overall migraine
GTExv8.EUR.Muscle_Skeletal	RP11-1012E15.2	14	55896546	55896547	0.021681	rs12891489	4.23	rs17128684	-0.00162	3.29	3.9437	626	2	lasso	0.0023	0.12	4.45066	8.56e-06	0.00197	6086	NA	0.0295851	0.147925	FALSE	0.83	Overall migraine
GTExv8.EUR.Pituitary	RP11-1012E15.2	14	55896546	55896547	0.006362	rs12891489	4.225	rs1189047	0.000958	-2.634	-0.11265	624	624	susie	0.0079	0.1	4.63209	3.62e-06	3e-04	10000	0.00138	0.0365131	0.0730263	FALSE	0.62	Overall migraine
GTExv8.EUR.Small_Intestine_Terminal_Ileum	KTN1-AS1	14	55580109	55580110	0.361224	rs12891489	4.225	rs10142497	0.055	-4.25	-3.58541	506	12	lasso	0.17	2.2e-07	4.34175	1.41e-05	0.00621	1931	NA	0.0323066	0.258453	FALSE	0.61	Overall migraine
GTExv8.EUR.Thyroid	KTN1-AS1	14	55580109	55580110	0.120635	rs12891489	4.225	rs10483649	0.0705	6.07	3.67174	503	503	susie	0.081	1.2e-10	4.66786	3.04e-06	8e-04	10000	0.00254	0.032642	0.065284	FALSE	0.81	Overall migraine
GTExv8.EUR.Vagina	KTN1	14	55580209	55580210	0.17981	rs12891489	4.225	rs11628495	0.000103	3.502	-3.57696	503	503	susie	0.034	0.024	-4.84922	1.24e-06	9e-04	10000	0.00293	0.0054033	0.0216132	TRUE	-0.6	Overall migraine
GTExv8.EUR.Artery_Aorta	HHIPL1	14	99645109	99645110	0.189002	rs10149871	-4.288	rs7158073	0.0564	-6.08	-4.21574	445	15	enet	0.13	1.2e-11	4.55776	5.17e-06	2e-04	10000	0.000621	0.00812078	0.0974493	FALSE	-0.81	Overall migraine
GTExv8.EUR.Cells_Cultured_fibroblasts	HHIPL1	14	99645109	99645110	0.474866	rs10149871	-4.288	rs12589575	0.312	11.31	3.45686	446	446	susie	0.34	1.4e-38	4.191	2.78e-05	0.00195	6155	NA	0.0455945272727273	0.50154	FALSE	-0.55	Overall migraine
GTExv8.EUR.Esophagus_Muscularis	HHIPL1	14	99645109	99645110	0.146947	rs10149871	-4.288	rs7158073	0.0771	-5.821	-4.21574	446	11	enet	0.12	1.5e-12	4.95878	7.09e-07	1e-04	10000	0.000158	0.00271604	0.0135802	TRUE	-0.77	Overall migraine
GTExv8.EUR.Spleen	HHIPL1	14	99645109	99645110	0.281295	rs10149871	-4.288	rs10149871	0.0984	-5.53	-4.28838	446	446	susie	0.11	3.6e-06	4.90545	9.32e-07	0	10000	0.000156	0.00446265	0.0178506	FALSE	-0.84	Overall migraine
GTExv8.EUR.Brain_Nucleus_accumbens_basal_ganglia	BAG5	14	103562830	103562831	-0.00146	rs11625351	-4.24	rs11625351	0.00649	2.5	-4.24131	360	1	top1	0.0065	0.14	-4.24131	2.22e-05	0	10000	0.000683	0.0366804545454545	0.403485	TRUE	0.23	Overall migraine
GTExv8.EUR.Pancreas	RP11-365N19.2	14	102933843	102933844	-0.00336	rs11625351	-4.241	rs11625351	0.00455	2.87	-4.24131	342	1	top1	0.0046	0.15	-4.24131	2.22e-05	0	10000	0.00171	0.0426807333333333	0.384127	TRUE	0.62	Overall migraine
GTExv8.EUR.Lung	SNX33	15	75648706	75648707	0.028138	rs4886728	-4.1	rs4886728	0.00347	3.63	-4.10163	226	5	enet	0.0067	0.048	-4.39599	1.1e-05	0.001	10000	0.003136	0.0228063	0.228063	TRUE	0.87	Overall migraine
GTExv8.EUR.Ovary	NEIL1	15	75347161	75347162	0.025752	rs4886728	-4.1	rs4886728	-0.0041	2.8	-4.10163	234	1	top1	-0.0041	0.51	-4.10163	4.1e-05	0	10000	0.00442	0.0487626666666667	0.73144	FALSE	0.46	Overall migraine
GTExv8.EUR.Brain_Hippocampus	LINC01197	15	95327128	95327129	0.101422	rs12903810	4.79	rs12903810	0.0254	-2.6	4.78872	511	1	top1	0.025	0.029	-4.78872	1.68e-06	0	10000	0.000155	0.0071148	0.0284592	TRUE	-0.24	Overall migraine
GTExv8.EUR.Adipose_Subcutaneous	PAM16	16	4355606	4355607	0.163634	rs2072151	4.4	rs2072151	0.117	-8.16	4.40161	400	3	lasso	0.12	1.8e-15	-4.3865	1.15e-05	0.00131	9178	NA	0.0330345714285714	0.231242	FALSE	-1	Overall migraine
GTExv8.EUR.Artery_Aorta	PAM16	16	4355606	4355607	0.137959	rs2072151	4.4	rs2072151	0.1	-6.38	4.40161	397	397	susie	0.11	8e-10	-4.09359	4.25e-05	0.00228	5268	NA	0.0421622368421053	0.801083	FALSE	-0.99	Overall migraine
GTExv8.EUR.Brain_Nucleus_accumbens_basal_ganglia	PAM16	16	4355606	4355607	0.07781	rs2072151	4.4	rs2072151	0.00238	-3.44	4.40161	400	1	top1	0.0024	0.23	-4.40161	1.07e-05	0	10000	0.000119	0.0277817857142857	0.194472	TRUE	-0.57	Overall migraine
GTExv8.EUR.Brain_Spinal_cord_cervical_c-1	RP11-295D4.3	16	4348647	4348648	0.262701	rs2072151	4.4	rs2072151	0.141	-4.55	4.40161	395	1	top1	0.14	2.1e-05	-4.40161	1.07e-05	0	10000	9.24e-05	0.0461705	0.184682	FALSE	-0.68	Overall migraine
GTExv8.EUR.Cells_EBV-transformed_lymphocytes	RP11-295D4.3	16	4348647	4348648	0.110455	rs2072151	4.4	rs2072151	0.0646	-3.98	4.40161	394	1	top1	0.065	0.0038	-4.40161	1.07e-05	0	10000	0.000125	0.0260425714285714	0.169616	FALSE	-0.62	Overall migraine
GTExv8.EUR.Cells_EBV-transformed_lymphocytes	PAM16	16	4355606	4355607	-0.016712	rs2072151	4.4	rs2072151	-0.000508	-2.66	4.40161	396	1	top1	-0.00051	0.33	-4.40161	1.07e-05	0	10000	8.98e-05	0.0260425714285714	0.169616	FALSE	-0.62	Overall migraine
GTExv8.EUR.Lung	PAM16	16	4355606	4355607	0.208349	rs2072151	4.4	rs2072151	0.172	-8.75	4.40161	402	1	top1	0.17	9e-20	-4.40161	1.07e-05	0	10000	0.00012	0.0228063	0.221843	FALSE	-0.71	Overall migraine
GTExv8.EUR.Nerve_Tibial	PAM16	16	4355606	4355607	0.296723	rs2072151	4.4	rs2072151	0.279	-11.18	4.40161	395	395	susie	0.28	2.1e-33	-4.40146	1.08e-05	0.00226	5318	NA	0.0229738	0.229738	FALSE	-1	Overall migraine
GTExv8.EUR.Nerve_Tibial	RP11-127I20.8	16	4840333	4840334	0.01234	rs2072151	4.4	rs2072151	-0.00124	-2.54	4.40161	401	1	top1	-0.0012	0.5	-4.40161	1.07e-05	0	10000	0.000309	0.0229738	0.22761	FALSE	-0.42	Overall migraine
GTExv8.EUR.Pancreas	RP11-295D4.3	16	4348647	4348648	0.231983	rs2072151	4.4	rs2072151	0.14	-6.14	4.40161	400	1	top1	0.14	1e-09	-4.40161	1.07e-05	0	10000	0.000107	0.0313925857142857	0.185142	FALSE	-0.63	Overall migraine
GTExv8.EUR.Prostate	RP11-295D4.3	16	4348647	4348648	0.240337	rs2072151	4.4	rs2072151	0.0699	-4.56	4.40161	399	1	top1	0.07	0.00019	-4.40161	1.07e-05	0	10000	0.000105	0.0255128	0.204102	FALSE	-0.67	Overall migraine
GTExv8.EUR.Spleen	PAM16	16	4355606	4355607	0.388711	rs2072151	4.4	rs2072151	0.2	-6.43	4.40161	401	1	top1	0.2	2.1e-10	-4.40161	1.07e-05	0	10000	0.000113	0.0256171	0.204937	FALSE	-0.68	Overall migraine
GTExv8.EUR.Adipose_Subcutaneous	RP11-178L8.7	16	87317508	87317509	-0.01689	rs4081947	4.64	rs9929116	0.0073	2.44	4.46892	556	1	top1	0.0073	0.034	4.46892	7.86e-06	0.00172	6987	NA	0.0330345714285714	0.158049	TRUE	0.22	Overall migraine
GTExv8.EUR.Brain_Cerebellar_Hemisphere	RP11-178L8.5	16	87292437	87292438	-0.03762	rs4081947	4.64	rs4081947	-0.00447	-3.06	4.63872	562	1	lasso	0.0037	0.21	-4.63872	3.51e-06	0	10000	3.3e-05	0.0110384	0.0662302	TRUE	-1	Overall migraine
GTExv8.EUR.Uterus	C16orf95	16	87317419	87317420	-0.164403	rs4081947	4.64	rs9929116	-0.00287	-3.06	4.46892	548	1	top1	-0.0029	0.41	-4.46892	7.86e-06	0.00207	5802	NA	0.0267602	0.133801	TRUE	-0.32	Overall migraine
GTExv8.EUR.Brain_Frontal_Cortex_BA9	MIR22HG	17	1717173	1717174	0.242289	rs8077194	3.32	rs11655779	0.000179	3.15	-1.63074	434	434	susie	0.0052	0.18	-4.58268	4.59e-06	0	10000	0.000239	0.020383	0.0815322	TRUE	-0.48	Overall migraine
GTExv8.EUR.Artery_Coronary	CHMP6	17	80991597	80991598	-0.014514	rs4969440	4.3	rs4969440	0.0528	-2.67	4.29691	436	1	top1	0.053	0.0013	-4.29691	1.73e-05	0	10000	0.000355	0.0338945444444444	0.305051	TRUE	-0.13	Overall migraine
GTExv8.EUR.Brain_Nucleus_accumbens_basal_ganglia	RP11-455O6.5	17	81262919	81262920	0.111922	rs4969440	4.3	rs4969440	0.0215	-3.89	4.29691	420	1	top1	0.022	0.027	-4.29691	1.73e-05	0	10000	0.000507	0.031988	0.314428	TRUE	-0.21	Overall migraine
GTExv8.EUR.Adipose_Subcutaneous	B9D2	19	41364172	41364173	0.037221	rs1800469	-4.39	rs1800469	0.00308	3.9	-4.38711	377	1	lasso	0.0078	0.03	-4.38711	1.15e-05	0	10000	0.000405	0.0330345714285714	0.231242	FALSE	1	Overall migraine
GTExv8.EUR.Adrenal_Gland	B9D2	19	41364172	41364173	0.01735	rs1800469	-4.39	rs1800469	-0.00391	2.88	-4.38711	378	2	lasso	0.015	0.051	-4.38789	1.14e-05	6e-04	10000	0.000413	0.0320287	0.201449	FALSE	1	Overall migraine
GTExv8.EUR.Brain_Substantia_nigra	RPS19	19	41859917	41859918	0.092968	rs2241714	-4.37	rs2241714	0.0416	3.06	-4.37484	252	1	top1	0.042	0.023	-4.37484	1.22e-05	0	10000	0.0042	0.0393255	0.196627	TRUE	0.35	Overall migraine
GTExv8.EUR.Cells_Cultured_fibroblasts	B9D2	19	41364172	41364173	0.048062	rs1800469	-4.39	rs11083616	0.0339	4.24	-4.29135	377	1	top1	0.034	0.00012	-4.29135	1.78e-05	0.01224	980	NA	0.0356810888888889	0.32113	FALSE	0.48	Overall migraine
GTExv8.EUR.Esophagus_Muscularis	B9D2	19	41364172	41364173	0.062755	rs1800469	-4.39	rs4803457	0.0307	4.49	-4.1836	379	1	top1	0.031	0.00032	-4.1836	2.87e-05	0.01132	1060	NA	0.0458099833333333	0.54972	TRUE	0.42	Overall migraine
GTExv8.EUR.Pancreas	B9D2	19	41364172	41364173	0.049205	rs1800469	-4.39	rs1800469	0.0122	3.55	-4.38711	378	1	top1	0.012	0.047	-4.38711	1.15e-05	0	10000	0.000672	0.0313925857142857	0.198985	FALSE	0.57	Overall migraine
GTExv8.EUR.Spleen	B9D2	19	41364172	41364173	0.055561	rs1800469	-4.39	rs11666933	-0.0055	3.29	-4.16084	376	3	lasso	-7.8e-05	0.32	-4.5	6.73e-06	0.00167	7193	NA	0.0214832816666667	0.1289	TRUE	0.75	Overall migraine
GTExv8.EUR.Testis	B9D2	19	41364172	41364173	0.403462	rs1800469	-4.39	rs1800469	0.269	8.68	-4.38711	375	1	top1	0.27	2.6e-20	-4.38711	1.15e-05	0	10000	0.000473	0.0288409545454545	0.31725	FALSE	0.71	Overall migraine
GTExv8.EUR.Artery_Coronary	AC007405.4	2	170770767	170770768	0.198382	rs10176156	-4.3	rs10176156	0.00188	-4.018	-4.29995	453	6	lasso	0.034	0.0082	4.22275	2.41e-05	0.00355	3380	NA	0.0386323	0.424955	TRUE	-0.9	Overall migraine
GTExv8.EUR.Artery_Tibial	MYO3B	2	170178144	170178145	0.310071	rs10176156	-4.3	rs10176156	0.141	-8.99	-4.29995	515	26	enet	0.2	3.3e-25	4.19647	2.71e-05	0.00436	2753	NA	0.0284298083333333	0.515063	FALSE	-0.82	Overall migraine
GTExv8.EUR.Cells_Cultured_fibroblasts	DIRC3	2	217756592	217756593	0.077396	rs6716223	4.263	rs6716223	0.044	4.63	4.26307	483	1	top1	0.044	1.3e-05	4.26307	2.02e-05	0	10000	0.000898	0.0364428	0.364428	TRUE	0.59	Overall migraine
GTExv8.EUR.Adipose_Visceral_Omentum	HJURP	2	233854565	233854566	0.027212	rs10166942	-7.373	rs968402	0.0314	-3.97	-4.45208	762	1	top1	0.031	0.00024	4.45208	8.5e-06	0.04938	243	NA	0.0182797222222222	0.164518	TRUE	-0.43	Overall migraine
GTExv8.EUR.Artery_Tibial	SLC24A3	20	19212645	19212646	0.235747	rs4814858	5.22	rs3790227	0.128	-7.93	4.20641	620	42	enet	0.13	1.4e-16	-4.74889	2.05e-06	5e-04	10000	0.000495	0.0029971	0.0389623	TRUE	-0.81	Overall migraine
GTExv8.EUR.Artery_Tibial	ASXL1	20	32358343	32358344	0.022092	rs2295762	3.98	rs2295762	0.00177	3.57	3.98414	337	1	lasso	0.0026	0.13	3.98414	6.77e-05	0	10000	0.033945	0.0476557851851852	1	FALSE	0.13	Overall migraine
GTExv8.EUR.Brain_Nucleus_accumbens_basal_ganglia	RP5-1125A11.6	20	33991817	33991818	0.085908	rs1015361	4.35	rs1015361	0.0709	4.48	4.34605	244	1	top1	0.071	0.00017	4.34605	1.39e-05	0	10000	0.00629	0.0315791	0.252632	TRUE	0.84	Overall migraine
GTExv8.EUR.Cells_Cultured_fibroblasts	E2F1	20	33686403	33686404	0.028934	rs1015361	4.35	rs1015362	0.0127	-3.42	4.32626	270	1	top1	0.013	0.013	-4.32626	1.52e-05	0.00752	1595	NA	0.0342779	0.274223	FALSE	-0.76	Overall migraine
GTExv8.EUR.Ovary	FDX1P1	20	34476203	34476204	-0.006976	rs1015361	4.35	rs1015362	-0.00599	-2.29	4.32625	287	1	lasso	0.007	0.16	-4.32625	1.52e-05	0.00862	1392	NA	0.0228946666666667	0.271168	FALSE	-0.95	Overall migraine
GTExv8.EUR.Prostate	ASXL1	20	32358343	32358344	0.046701	rs2295762	3.98	rs4911241	-0.00475	2.68	3.54234	338	338	susie	-0.0038	0.58	4.35396	1.34e-05	0.00472	2543	NA	0.0284005555555556	0.255605	TRUE	0.05	Overall migraine
GTExv8.EUR.Prostate	RP5-1125A11.6	20	33991817	33991818	0.1676	rs1015361	4.35	rs1015362	0.0255	3.83	4.32625	241	1	top1	0.025	0.018	4.32626	1.52e-05	0.01054	1139	NA	0.028994	0.28994	FALSE	0.82	Overall migraine
GTExv8.EUR.Uterus	FDX1P1	20	34476203	34476204	0.020045	rs1015361	4.35	rs1015362	-0.00737	-2.585	4.32626	286	1	top1	-0.0074	0.64	-4.32625	1.52e-05	0.01048	1145	NA	0.0369642285714286	0.25875	FALSE	-0.58	Overall migraine
GTExv8.EUR.Whole_Blood	RALY-AS1	20	33994356	33994357	0.004518	rs1015361	4.35	rs1015362	0.00821	3.16	4.32626	243	1	top1	0.0082	0.018	4.32626	1.52e-05	0.01071	1120	NA	0.0412021333333333	0.247213	FALSE	0.79	Overall migraine
GTExv8.EUR.Artery_Aorta	MRPS6	21	34073223	34073224	0.135519	rs7276739	-4.77	rs9305545	0.036	5.12	-4.1021	394	1	top1	0.036	0.00031	-4.10205	4.1e-05	0.00188	6376	NA	0.0421622368421053	0.772809	FALSE	0.41	Overall migraine
GTExv8.EUR.Artery_Aorta	LINC00310	21	34157723	34157724	0.085708	rs7276739	-4.77	rs9305545	0.0932	5.73	-4.1021	423	423	susie	0.093	9.5e-09	-4.06798	4.74e-05	0.00505	2375	NA	0.0430834285714286	0.893443	FALSE	0.49	Overall migraine
GTExv8.EUR.Artery_Tibial	RPS5P2	21	34136070	34136071	0.00897	rs7276739	-4.77	rs9305545	0.00165	2.88	-4.1021	415	1	lasso	0.0027	0.13	-4.1021	4.1e-05	0.00193	6207	NA	0.0311698	0.779246	TRUE	0.49	Overall migraine
GTExv8.EUR.Brain_Cerebellar_Hemisphere	ZNF860	3	31981770	31981771	0.413136	rs9847964	4.73	rs9847964	0.0686	5.3	4.73	519	10	lasso	0.1	2.3e-05	4.28722	1.81e-05	5e-04	10000	0.000407	0.0426911	0.341529	FALSE	0.88	Overall migraine
GTExv8.EUR.Breast_Mammary_Tissue	OSBPL10	3	32077579	32077580	0.035043	rs9847964	4.73	rs9847964	0.00553	3.73	4.73132	521	1	top1	0.0055	0.094	4.73132	2.23e-06	0	10000	6.39e-05	0.00875141	0.0437571	TRUE	0.42	Overall migraine
GTExv8.EUR.Adrenal_Gland	RP11-708J19.3	3	47469776	47469777	0.004753	rs319695	4.34	rs319695	0.0172	1.62	4.34	143	1	top1	0.017	0.038	4.34	1.45e-05	0	10000	0.000998	0.0320287	0.256229	FALSE	0.45	Overall migraine
GTExv8.EUR.Adrenal_Gland	MAP4	3	48089271	48089272	0.007718	rs319695	4.34	rs319695	0.00681	2.46	4.34	199	1	lasso	0.016	0.041	4.34	1.45e-05	0	10000	0.010168	0.0320287	0.256229	FALSE	1	Overall migraine
GTExv8.EUR.Brain_Anterior_cingulate_cortex_BA24	CSPG5	3	47580791	47580792	0.0319	rs319695	4.34	rs319695	-0.0038	2.7	4.33584	134	1	lasso	0.0082	0.15	4.33584	1.45e-05	0	10000	0.00209	0.0310934	0.248748	FALSE	1	Overall migraine
GTExv8.EUR.Brain_Cerebellum	PLXNB1	3	48430050	48430051	0.010663	rs7653368	4.11	rs13075457	-0.00527	2.4	3.72	255	2	lasso	0.013	0.067	4.39513	1.11e-05	0.0033	3631	NA	0.0313606714285714	0.219525	FALSE	0.76	Overall migraine
GTExv8.EUR.Brain_Putamen_basal_ganglia	RP11-447D11.3	3	47346949	47346950	0.373577	rs319695	4.34	rs319695	0.097	-4.24	4.33584	151	1	top1	0.097	5.3e-05	-4.33584	1.45e-05	0	10000	1.92e-07	0.0355726428571429	0.249008	FALSE	-0.38	Overall migraine
GTExv8.EUR.Brain_Putamen_basal_ganglia	CSPG5	3	47580791	47580792	0.000277	rs319695	4.34	rs319695	-0.00629	2.51	4.33584	145	1	lasso	0.016	0.065	4.33584	1.45e-05	0	10000	0.00217	0.0355726428571429	0.249008	FALSE	1	Overall migraine
GTExv8.EUR.Esophagus_Muscularis	CSPG5	3	47580791	47580792	-0.004142	rs319695	4.34	rs319695	-0.00165	1.87	4.33584	146	1	top1	-0.0016	0.54	4.33584	1.45e-05	0	10000	0.00242	0.0262932181818182	0.277733	TRUE	0.36	Overall migraine
GTExv8.EUR.Nerve_Tibial	RP11-447D11.3	3	47346949	47346950	-0.023413	rs319695	4.34	rs319695	0.000648	-1.7	4.33584	151	1	top1	0.00065	0.26	-4.33584	1.45e-05	0	10000	2.26e-07	0.0264127333333333	0.308444	TRUE	-0.37	Overall migraine
GTExv8.EUR.Ovary	DHX30	3	47802927	47802928	0.047235	rs319695	4.34	rs319695	0.0289	3.25	4.33584	154	1	top1	0.029	0.026	4.33584	1.45e-05	0	10000	0.0025	0.0228946666666667	0.25868	FALSE	0.81	Overall migraine
GTExv8.EUR.Uterus	CSPG5	3	47580791	47580792	0.039118	rs319695	4.34	rs319695	0.000801	-2.49	4.33584	134	1	top1	8e-04	0.3	-4.33584	1.45e-05	0	10000	0.002189	0.0369642285714286	0.246834	TRUE	-0.81	Overall migraine
GTExv8.EUR.Vagina	CAMP	3	48223346	48223347	0.050821	rs319695	4.34	rs6796490	-0.001571	2.56	2.41858	242	242	susie	0.0039	0.23	4.40098	1.08e-05	0	10000	9.76e-190	0.031374	0.188244	TRUE	0.76	Overall migraine
GTExv8.EUR.Brain_Cortex	OSBPL11	3	125595089	125595090	0.193481	rs10048926	3.73	rs569255	0.0166	-3.67	-3.07388	354	354	susie	0.11	2.8e-06	4.41199	1.02e-05	0.00207	5806	NA	0.023678	0.189424	TRUE	0.65	Overall migraine
GTExv8.EUR.Adipose_Visceral_Omentum	RP11-476C8.2	4	87166843	87166844	0.005896	rs3775214	-4.54	rs12644152	0.000873	2.52	-1.82058	400	400	susie	0.0041	0.11	-4.46728	7.92e-06	0.00233	5154	NA	0.0182797222222222	0.153292	FALSE	0.7	Overall migraine
GTExv8.EUR.Artery_Tibial	AFF1	4	86935001	86935002	0.108212	rs3775214	-4.54	rs236985	0.0827	6.5	-4.32921	321	321	susie	0.087	3.4e-11	-4.16689	3.09e-05	0.0146	822	NA	0.0284298083333333	0.587285	FALSE	0.99	Overall migraine
GTExv8.EUR.Cells_EBV-transformed_lymphocytes	PTPN13	4	86594314	86594315	0.09595	rs2125787	-4.39	rs2125787	0.122	4.03	-4.38635	326	3	lasso	0.13	4e-05	-4.38626	1.15e-05	0.00267	4493	NA	0.0260425714285714	0.182298	FALSE	0.99	Overall migraine
GTExv8.EUR.Nerve_Tibial	GAPDHP60	4	87207091	87207092	0.007418	rs3775214	-4.54	rs7664479	-0.00175	2.73	0.59836	405	405	susie	0.0035	0.11	-4.74098	2.13e-06	3e-04	10000	0.00442	0.00647276571428571	0.0453094	TRUE	0.66	Overall migraine
GTExv8.EUR.Small_Intestine_Terminal_Ileum	AFF1	4	86935001	86935002	0.010374	rs3775214	-4.54	rs1408	0.0635	3.22	-4.47056	320	1	top1	0.063	0.0015	-4.47056	7.8e-06	0.00591	2029	NA	0.0204248571428571	0.142974	FALSE	0.88	Overall migraine
GTExv8.EUR.Kidney_Cortex	RP11-73K9.2	4	112231595	112231596	0.085581	rs9996626	4.4	rs2189711	0.0154	2.81	4.39571	381	1	top1	0.015	0.16	4.39571	1.1e-05	0.0033	3631	NA	0.0295551666666667	0.177331	TRUE	0.76	Overall migraine
GTExv8.EUR.Cells_Cultured_fibroblasts	AC113404.1	5	76174330	76174331	-0.006863	rs7715806	4.64	rs7715806	0.000519	-2.98	4.63712	549	1	top1	0.00052	0.27	-4.63712	3.53e-06	0	10000	0.000121	0.0106141216666667	0.0636847	FALSE	-0.66	Overall migraine
GTExv8.EUR.Nerve_Tibial	CTC-366B18.4	5	75608816	75608817	0.030676	rs7715806	4.64	rs7730516	0.00653	-3.75	4.42237	357	1	top1	0.0065	0.05	-4.42237	9.76e-06	0.00214	5600	NA	0.0229738	0.207615	FALSE	-0.75	Overall migraine
GTExv8.EUR.Small_Intestine_Terminal_Ileum	POLK	5	75511755	75511756	0.029894	rs7715806	4.64	rs7715806	-0.00719	2.71	4.63712	352	1	lasso	0.025	0.033	4.63712	3.53e-06	0	10000	0.000174	0.0147373	0.0647049	TRUE	1	Overall migraine
GTExv8.EUR.Brain_Anterior_cingulate_cortex_BA24	RPL7P1	5	150094301	150094302	0.042192	rs3733672	4.27	rs3733672	-0.00747	-3.204	4.27168	584	1	lasso	0.0081	0.15	-4.27168	1.94e-05	0	10000	0.00212	0.0369785555555556	0.332807	TRUE	-1	Overall migraine
GTExv8.EUR.Artery_Aorta	PHACTR1	6	12716804	12716805	0.152042	rs9349379	-8.75	rs9349379	0.138	-6.83	-8.75	501	11	enet	0.15	1.9e-13	8.02	1.03e-15	3e-04	10000	5.21e-05	4.8536175e-12	1.941447e-11	TRUE	-0.85	Overall migraine
GTExv8.EUR.Artery_Coronary	PHACTR1	6	12716804	12716805	0.227109	rs9349379	-8.75	rs9349379	0.104	-4.96	-8.74849	493	1	top1	0.1	7.9e-06	8.74849	2.16e-18	0	10000	1.34e-05	1.904364e-14	3.808728e-14	TRUE	-0.62	Overall migraine
GTExv8.EUR.Artery_Tibial	PHACTR1	6	12716804	12716805	0.361895	rs9349379	-8.75	rs9349379	0.293	-11.87	-8.74849	495	1	top1	0.29	9.3e-38	8.74849	2.16e-18	0	10000	1.72e-05	1.368432e-14	4.105296e-14	TRUE	-0.68	Overall migraine
GTExv8.EUR.Artery_Tibial	TBC1D7	6	13328582	13328583	0.340222	rs9349379	-8.75	rs499818	0.025	6.2	0.47845	504	504	susie	0.11	6.3e-14	4.51672	6.28e-06	0.03561	337	NA	0.00745985	0.119358	TRUE	-0.57	Overall migraine
GTExv8.EUR.Brain_Cerebellar_Hemisphere	PHACTR1	6	12716804	12716805	0.193295	rs9349379	-8.75	rs2516250	-0.00634	-3.32	-1.33431	501	501	susie	0.01	0.11	5.16445	2.41e-07	0.00498	2410	NA	0.000909486	0.00454743	TRUE	-0.46	Overall migraine
GTExv8.EUR.Brain_Cerebellum	PHACTR1	6	12716804	12716805	0.081803	rs9349379	-8.75	rs4715166	-0.00354	-3.26	-1.73231	504	504	susie	-0.0029	0.5	4.7011	2.59e-06	0.01124	1068	NA	0.00853707166666667	0.0512224	TRUE	-0.46	Overall migraine
GTExv8.EUR.Brain_Putamen_basal_ganglia	EDN1	6	12290362	12290363	0.088996	rs12202891	-5.98	rs12202891	-0.00565	3.33	-5.97684	570	2	lasso	0.025	0.029	-5.95881	2.54e-09	8e-04	10000	1.61e-08	2.05503566666667e-05	4.361942e-05	TRUE	0.41	Overall migraine
GTExv8.EUR.Kidney_Cortex	RPL15P3	6	12514109	12514110	0.065247	rs9349379	-8.75	rs2327621	-0.0153	-2.83	7.29812	512	2	lasso	0.053	0.036	-7.2945	3e-13	0.00803	1494	NA	2.41815e-09	4.8363e-09	TRUE	0.62	Overall migraine
GTExv8.EUR.Minor_Salivary_Gland	PHACTR1	6	12716804	12716805	0.038268	rs9349379	-8.75	rs6941422	-0.007563	2.8	4.80428	502	8	lasso	0.01	0.14	4.8	1.55e-06	0.11215	107	NA	0.0136671	0.0273343	FALSE	-0.49	Overall migraine
GTExv8.EUR.Testis	PHACTR1	6	12716804	12716805	0.005428	rs9349379	-8.75	rs9472786	0.0439	3.9	4.56386	496	1	top1	0.044	0.00029	4.56386	5.02e-06	0.125	96	NA	0.0173108	0.138487	TRUE	-0.58	Overall migraine
GTExv8.EUR.Adipose_Subcutaneous	UFL1	6	96521594	96521595	0.033509	rs11153082	8.92	rs1127175	0.00411	3.92	8.29401	422	2	lasso	0.011	0.011	7.81441	5.52e-15	0.0046	2610	NA	3.699872e-11	1.1099616e-10	FALSE	0.84	Overall migraine
GTExv8.EUR.Artery_Aorta	UFL1	6	96521594	96521595	0.027192	rs11153082	8.92	rs7770889	-0.00239	3.07	8.15	423	9	enet	-0.0018	0.53	8.18	2.81e-16	3e-04	10000	0.00303	1.765523e-12	5.296569e-12	TRUE	0.69	Overall migraine
GTExv8.EUR.Artery_Aorta	FHL5	6	96562547	96562548	0.102863	rs11153082	8.92	rs2064947	0.0823	-5.55	5.96	420	1	top1	0.082	7.1e-08	-5.96	2.53e-09	0.07792	154	NA	4.768797e-06	4.768797e-05	TRUE	-0.8	Overall migraine
GTExv8.EUR.Artery_Aorta	GPR63	6	96837462	96837463	0.233077	rs11153082	8.92	rs6568629	0.0334	-5.19	0.147	407	407	susie	0.12	7.3e-11	-4.1	4.15e-05	0.48	25	NA	0.0421622368421053	0.782234	FALSE	-0.42	Overall migraine
GTExv8.EUR.Artery_Coronary	UFL1	6	96521594	96521595	0.049269	rs11153082	8.92	rs6934392	-0.00488	3.16	5.25126	423	2	lasso	0.0063	0.15	6.33687	2.34e-10	0.04938	243	NA	1.0315305e-06	4.126122e-06	TRUE	0.8	Overall migraine
GTExv8.EUR.Artery_Tibial	UFL1	6	96521594	96521595	0.085822	rs11153082	8.92	rs2983896	0.0438	5.95	6.88148	422	4	lasso	0.056	1e-07	8.29063	1.13e-16	0.00169	7084	NA	5.369195e-13	2.147678e-12	TRUE	0.92	Overall migraine
GTExv8.EUR.Artery_Tibial	FHL5	6	96562547	96562548	0.066654	rs11153082	8.92	rs11153058	0.00768	-3.8	5.93085	419	419	susie	0.0099	0.017	-5.15106	2.59e-07	0.36364	33	NA	0.000492255	0.00492255	TRUE	-0.66	Overall migraine
GTExv8.EUR.Brain_Anterior_cingulate_cortex_BA24	UFL1	6	96521594	96521595	0.114876	rs11153082	8.92	rs2499775	0.0523	3.88	8.36218	412	412	susie	0.065	0.0017	8.33383	7.83e-17	2e-04	10000	0.000226	1.3432365e-12	1.3432365e-12	FALSE	0.93	Overall migraine
GTExv8.EUR.Brain_Anterior_cingulate_cortex_BA24	FHL5	6	96562547	96562548	0.060767	rs11153082	8.92	rs6568392	0.0499	-3.67	6.93704	411	411	susie	0.053	0.0043	-6.16365	7.11e-10	0.14634	82	NA	6.0986025e-06	1.2197205e-05	FALSE	-0.71	Overall migraine
GTExv8.EUR.Brain_Cerebellar_Hemisphere	UFL1	6	96521594	96521595	0.228919	rs11153082	8.92	rs13210597	0.127	5.01	5.68469	420	1	top1	0.13	2.7e-06	5.68469	1.31e-08	0.12121	99	NA	0.000123592	0.000247184	FALSE	0.67	Overall migraine
GTExv8.EUR.Brain_Cerebellum	UFL1	6	96521594	96521595	0.201209	rs11153082	8.92	rs13210597	0.118	5.53	5.68469	422	422	susie	0.13	3.4e-07	6.11847	9.45e-10	0.07742	155	NA	1.8689265e-05	1.8689265e-05	FALSE	0.72	Overall migraine
GTExv8.EUR.Brain_Cerebellum	FHL5	6	96562547	96562548	0.082765	rs11153082	8.92	rs2252816	0.0555	-3.44	-5.56677	419	1	top1	0.055	0.00067	5.56678	2.59e-08	0.1165	103	NA	0.000170741433333333	0.000512224	TRUE	0.81	Overall migraine
GTExv8.EUR.Brain_Cortex	UFL1	6	96521594	96521595	0.07039	rs11153082	8.92	rs13210597	0.0223	3.97	5.68469	422	422	susie	0.064	0.00034	6.12219	9.23e-10	0.08054	149	NA	5.71367766666667e-06	1.7141033e-05	FALSE	0.72	Overall migraine
GTExv8.EUR.Brain_Hippocampus	GPR63	6	96837462	96837463	0.035666	rs11153082	8.92	rs2273621	0.023	-3.12	8.73921	405	1	top1	0.023	0.035	-8.73921	2.35e-18	0.0039	3077	NA	3.9809e-14	3.9809e-14	TRUE	-0.78	Overall migraine
GTExv8.EUR.Brain_Nucleus_accumbens_basal_ganglia	FHL5	6	96562547	96562548	0.04944	rs11153082	8.92	rs11756315	-0.00407	-2.82	5.93725	417	417	susie	0.00044	0.3	-5.82616	5.67e-09	0.17647	68	NA	3.435075e-05	0.000103052	FALSE	-0.69	Overall migraine
GTExv8.EUR.Brain_Putamen_basal_ganglia	FHL5	6	96562547	96562548	0.087666	rs11153082	8.92	rs2983896	0.0339	-3.75	6.88148	417	1	top1	0.034	0.013	-6.88148	5.92e-12	0.0531	226	NA	1.0166416e-07	1.0166416e-07	FALSE	-0.78	Overall migraine
GTExv8.EUR.Heart_Left_Ventricle	UFL1	6	96521594	96521595	0.035576	rs11153082	8.92	rs1010092	0.00469	3.42	3.36992	422	422	susie	0.0058	0.089	5.80197	6.55e-09	0.15584	77	NA	2.6635575e-05	0.000106542	TRUE	0.66	Overall migraine
GTExv8.EUR.Heart_Left_Ventricle	FHL5	6	96562547	96562548	0.0523	rs11153082	8.92	rs211175	0.0425	-4.41	-5.2504	419	6	lasso	0.051	2.1e-05	5.06085	4.17e-07	0.11538	104	NA	0.00113049	0.00678292	FALSE	0.53	Overall migraine
GTExv8.EUR.Lung	UFL1	6	96521594	96521595	0.017268	rs11153082	8.92	rs1127175	0.0194	3.51	8.29401	422	1	top1	0.019	0.0021	8.29401	1.09e-16	0.01849	649	NA	2.259897e-12	2.259897e-12	FALSE	0.87	Overall migraine
GTExv8.EUR.Lung	FHL5	6	96562547	96562548	0.016865	rs11153082	8.92	rs4839826	-0.00136	-2.77	6.42586	419	419	susie	-0.0012	0.49	-6.40015	1.55e-10	0.02454	489	NA	1.071205e-06	3.213615e-06	TRUE	-0.77	Overall migraine
GTExv8.EUR.Muscle_Skeletal	FHL5	6	96562547	96562548	0.014811	rs11153082	8.92	rs2252816	-0.00123	-3.02	-5.56678	419	1	lasso	0.0059	0.035	5.56678	2.59e-08	0.10256	117	NA	0.000149192633333333	0.000447578	TRUE	0.6	Overall migraine
GTExv8.EUR.Nerve_Tibial	UFL1	6	96521594	96521595	0.121175	rs11153082	8.92	rs11153058	0.0545	5.37	5.93085	422	422	susie	0.061	9.4e-08	5.51659	3.46e-08	0.19672	61	NA	0.000184003	0.000736011	FALSE	0.66	Overall migraine
GTExv8.EUR.Pancreas	UFL1	6	96521594	96521595	0.096343	rs11153082	8.92	rs2983896	0.0413	4.47	6.88148	423	423	susie	0.053	0.00018	6.57857	4.75e-11	0.04082	294	NA	2.73964166666667e-07	8.218925e-07	FALSE	0.76	Overall migraine
GTExv8.EUR.Skin_Not_Sun_Exposed_Suprapubic	FUT9	6	96015983	96015984	0.037417	rs9486181	8.31	rs4839837	-0.00213	-3.25	5.84672	408	408	susie	0.00084	0.24	-5.85258	4.84e-09	0.06349	189	NA	4.938252e-05	9.876504e-05	FALSE	-0.67	Overall migraine
GTExv8.EUR.Skin_Sun_Exposed_Lower_leg	UFL1	6	96521594	96521595	0.017615	rs11153082	8.92	rs13208321	-0.00177	3.15	6.89527	422	7	enet	-0.0016	0.66	6.02514	1.69e-09	0.06349	189	NA	1.7603885e-05	3.520777e-05	FALSE	0.69	Overall migraine
GTExv8.EUR.Spleen	UFL1	6	96521594	96521595	0.05157	rs11153082	8.92	rs9486181	0.00383	3.45	8.30598	423	1	top1	0.0038	0.2	8.30598	9.9e-17	0.01012	1186	NA	1.896147e-12	1.896147e-12	TRUE	0.83	Overall migraine
GTExv8.EUR.Testis	UFL1	6	96521594	96521595	0.091327	rs11153082	8.92	rs926276	0.0293	-4.37	5.75959	421	421	susie	0.033	0.0015	-6.74721	1.51e-11	0.03361	357	NA	1.38854566666667e-07	4.165637e-07	FALSE	-0.79	Overall migraine
GTExv8.EUR.Whole_Blood	UFL1	6	96521594	96521595	0.05935	rs11153082	8.92	rs1127175	0.0175	4.64	8.29401	422	1	top1	0.017	0.001	8.29401	1.09e-16	0.02459	488	NA	1.772776e-12	1.772776e-12	FALSE	0.84	Overall migraine
GTExv8.EUR.Heart_Left_Ventricle	RP11-544L8__B.4	6	113904137	113904138	0.422868	rs352092	-4.09	rs352099	0.22	-8.59	-4.02158	380	380	susie	0.22	1e-19	4.22929	2.34e-05	0	10000	6.94e-05	0.047578	0.380624	TRUE	-0.65	Overall migraine
GTExv8.EUR.Adipose_Visceral_Omentum	GJA1	6	121435691	121435692	0.00096	rs9490310	6.81	rs12664359	-0.00243	3.06	4.64904	344	344	susie	0.0025	0.16	4.61296	3.97e-06	0	10000	9.53e-14	0.0153679	0.0768394	TRUE	0.5	Overall migraine
GTExv8.EUR.Artery_Coronary	GJA1	6	121435691	121435692	0.065899	rs9490310	6.81	rs9490310	0.0555	3.66	6.80512	343	1	top1	0.056	0.00099	6.80512	1.01e-11	0	10000	0.000399	5.93644333333333e-08	1.780933e-07	TRUE	0.36	Overall migraine
GTExv8.EUR.Artery_Tibial	GJA1	6	121435691	121435692	0.094425	rs9490310	6.81	rs9320821	0.0356	4.44	6.61022	344	344	susie	0.036	1.7e-05	6.59576	4.23e-11	8e-04	10000	6.92e-05	1.14850542857143e-07	8.039538e-07	FALSE	0.94	Overall migraine
GTExv8.EUR.Minor_Salivary_Gland	GJA1	6	121435691	121435692	0.127429	rs9490310	6.81	rs11154034	0.023395	3.78	3.97479	344	16	enet	0.055	0.0068	4.48	7.47e-06	0.03458	347	NA	0.0329334	0.131733	FALSE	0.43	Overall migraine
GTExv8.EUR.Artery_Aorta	AC005160.3	7	40775557	40775558	0.068225	rs17171705	7.41	rs17171703	0.0397	-4.28	7.39976	377	1	top1	0.04	0.00016	-7.39976	1.36e-13	0.00431	2787	NA	5.126928e-10	2.563464e-09	TRUE	-0.8	Overall migraine
GTExv8.EUR.Artery_Aorta	SUGCT	7	40134976	40134977	0.257604	rs17171705	7.41	rs17171693	0.218	-8.5	7.09836	243	1	top1	0.22	2e-19	-7.09836	1.26e-12	0.03692	325	NA	3.39282e-09	2.374974e-08	TRUE	-0.79	Overall migraine
GTExv8.EUR.Artery_Tibial	SUGCT	7	40134976	40134977	0.067295	rs17171705	7.41	rs12234460	0.0469	-5.27	7.37459	243	1	top1	0.047	1.1e-06	-7.37459	1.65e-13	0.01493	804	NA	6.27198e-10	3.13599e-09	TRUE	-0.51	Overall migraine
GTExv8.EUR.Cells_Cultured_fibroblasts	SUGCT	7	40134976	40134977	-0.013099	rs17171705	7.41	rs17171703	-0.001	-2.83	7.39976	243	8	lasso	-0.00014	0.33	-7.39979	1.36e-13	0.01022	1174	NA	1.226788e-09	2.453576e-09	TRUE	-0.99	Overall migraine
GTExv8.EUR.Spleen	SUGCT	7	40134976	40134977	-0.029157	rs17171705	7.41	rs17171686	-0.00464	-2.58	6.66003	244	1	lasso	0.0027	0.22	-6.66003	2.74e-11	0.04743	253	NA	2.623961e-07	5.247922e-07	FALSE	-0.83	Overall migraine
GTExv8.EUR.Ovary	KIAA1324L	7	87059698	87059699	0.106324	rs9886113	-4.09	rs4148822	-0.00572	2.73	-0.43468	421	421	susie	0.0022	0.26	-4.55212	5.31e-06	0	10000	2.92e-20	0.0135329142857143	0.0947304	TRUE	0.4	Overall migraine
GTExv8.EUR.Uterus	RUNX1T1	8	92103285	92103286	-0.028081	rs16914980	-5.11	rs16914980	0.0398	3.45	-5.11383	317	1	top1	0.04	0.022	-5.11383	3.16e-07	0	10000	0.000638	0.00179308933333333	0.00537927	TRUE	0.62	Overall migraine
GTExv8.EUR.Brain_Caudate_basal_ganglia	TAS1R1	1	6555180	6555181	0.252143	rs201171	3.99	rs10779736	-0.00514	-3.007	-0.56715	424	424	susie	0.015	0.061	4.46059	8.17e-06	8e-04	10000	0.002151	0.0368957	0.147583	TRUE	0.24	Migraine with aura
GTExv8.EUR.Brain_Hypothalamus	OXCT2	1	39771347	39771348	0.061549	rs4660159	3.89	rs11586824	0.0491	-3.8519	3.58161	377	7	enet	0.06	0.0012	-4.75	2.04e-06	4e-04	10000	0.000511	0.0088638	0.0354552	TRUE	-0.07	Migraine with aura
GTExv8.EUR.Brain_Cortex	ZNF697	1	119647772	119647773	0.341674	rs6428833	-4.41	rs10802122	0.103	-5.853	3.11427	374	22	enet	0.18	1.4e-09	-4.28528	1.83e-05	8e-04	10000	0.000852	0.0424331	0.339465	FALSE	0.24	Migraine with aura
GTExv8.EUR.Brain_Substantia_nigra	ZNF697	1	119647772	119647773	0.337117	rs6428833	-4.41	rs12139088	0.013	-3.874	2.98768	374	21	enet	0.039	0.027	-4.47402	7.68e-06	4e-04	10000	0.000271	0.041216	0.123648	TRUE	0.23	Migraine with aura
GTExv8.EUR.Adipose_Visceral_Omentum	CR2	1	207454229	207454230	0.021187	rs11119976	3.93	rs6664001	-0.00236	3.0175	-1.75872	384	10	enet	0.00047	0.28	-4.56	5.15e-06	1e-04	10000	0.000837	0.0331866	0.0995598	TRUE	0.04	Migraine with aura
GTExv8.EUR.Colon_Sigmoid	CUL5	11	108008732	108008733	0.067544	rs2442683	4.31	rs2037827	0.00179	3.68	3.97196	374	13	enet	0.0087	0.069	4.35814	1.31e-05	0.0032	3747	NA	0.0303249	0.242599	TRUE	0.3	Migraine with aura
GTExv8.EUR.Testis	SLC35F2	11	107928292	107928293	0.194104	rs2442683	4.31	rs2442683	0.138	-6.53	4.31334	397	12	lasso	0.15	3.9e-11	-4.5	6.77e-06	4e-04	10000	0.00562	0.0341930166666667	0.186432	TRUE	-0.96	Migraine with aura
GTExv8.EUR.Colon_Sigmoid	ANKK1	11	113387790	113387791	0.460479	rs1076563	4.36	rs754672	0.167	-7.07	3.8235	510	510	susie	0.27	5.2e-20	-4.43652	9.14e-06	0.00588	2041	NA	0.0303249	0.169264	FALSE	-0.67	Migraine with aura
GTExv8.EUR.Heart_Atrial_Appendage	ANKK1	11	113387790	113387791	0.282147	rs1076563	4.36	rs1554929	0.133	-7.04	4.0561	510	510	susie	0.19	3.2e-16	-4.59956	4.23e-06	0.00259	4642	NA	0.0152001	0.0760004	TRUE	-0.72	Migraine with aura
GTExv8.EUR.Lung	ANKK1	11	113387790	113387791	0.243437	rs1076563	4.36	rs754672	0.162	-8.64	3.8235	511	511	susie	0.21	8.6e-24	-4.59	4.4e-06	0.00349	3438	NA	0.0208121	0.0910272	FALSE	-0.74	Migraine with aura
GTExv8.EUR.Nerve_Tibial	RP11-667M19.9	11	113821884	113821885	0.028257	rs1076563	4.36	rs41358051	-0.00221	-3.04	-0.586557	586	586	susie	-3.2e-05	0.32	4.42547	9.62e-06	0.00444	2700	NA	0.0409042	0.204521	FALSE	0.5	Migraine with aura
GTExv8.EUR.Small_Intestine_Terminal_Ileum	ANKK1	11	113387790	113387791	0.479929	rs1076563	4.36	rs2734849	0.0705	-4.9	3.99398	511	5	lasso	0.24	5.5e-10	-4.51375	6.37e-06	0.0051	2355	NA	0.0322607	0.116431	FALSE	-0.65	Migraine with aura
GTExv8.EUR.Spleen	ANKK1	11	113387790	113387791	0.538911	rs1076563	4.36	rs6589371	0.233	6.54	-2.7206	512	512	susie	0.32	6.9e-17	-4.29889	1.72e-05	0.0065	1847	NA	0.0484916	0.328692	FALSE	-0.58	Migraine with aura
GTExv8.EUR.Whole_Blood	ANKK1	11	113387790	113387791	0.270198	rs1076563	4.36	rs10891549	0.155	-9.56	4.06248	510	510	susie	0.21	4.1e-31	-4.58804	4.47e-06	0.00457	2623	NA	0.0181393	0.072557	FALSE	-0.72	Migraine with aura
GTExv8.EUR.Brain_Cortex	RERG	12	15348674	15348675	0.022808	rs4764176	-4.37	rs715398	0.00722	-3.26	-4.31761	392	2	lasso	0.021	0.028	4.31788	1.58e-05	0.00365	3288	NA	0.04187	0.29309	TRUE	-1	Migraine with aura
GTExv8.EUR.Brain_Cortex	AC025165.8	12	57618170	57618171	-0.02645	rs715948	4.37	rs715948	-0.000468	2.98	4.36586	327	1	top1	-0.00047	0.34	4.36586	1.27e-05	0	10000	0.001004	0.0392641666666667	0.235585	TRUE	0.24	Migraine with aura
GTExv8.EUR.Breast_Mammary_Tissue	LRP1	12	57128492	57128493	0.013019	rs715948	4.37	rs715948	0.0163	3.3	4.36586	332	1	top1	0.016	0.012	4.36586	1.27e-05	0	10000	0.00442	0.039186	0.248831	TRUE	0.37	Migraine with aura
GTExv8.EUR.Whole_Blood	DTX3	12	57604621	57604622	0.003663	rs715948	4.37	rs715948	-0.000555	-2.55	4.36586	332	1	top1	-0.00056	0.41	-4.36586	1.27e-05	0	10000	0.000792	0.0412293	0.206146	TRUE	-0.19	Migraine with aura
GTExv8.EUR.Brain_Cortex	RP11-900F13.2	12	88601861	88601862	0.029845	rs931936	-4.41	rs4842625	-0.00301	-2.72	-3.77112	265	265	susie	0.00015	0.31	4.13999	3.47e-05	0.00714	1681	NA	0.0459775	0.643685	TRUE	-0.87	Migraine with aura
GTExv8.EUR.Breast_Mammary_Tissue	RP11-900F13.3	12	88581996	88581997	-0.01615	rs931936	-4.41	rs10858760	-0.00297	-2.78	-1.62639	261	25	enet	-0.00063	0.37	4.4246	9.66e-06	0.00137	8754	NA	0.039186	0.189268	TRUE	-0.27	Migraine with aura
GTExv8.EUR.Spleen	DUT	15	48331063	48331064	0.020819	rs16961207	-3.73	rs1878187	-0.00547	2.92	0.501	333	333	susie	0.007	0.14	4.26103	2.03e-05	9e-04	10000	6.53e-08	0.0484916	0.387933	TRUE	-0.26	Migraine with aura
GTExv8.EUR.Stomach	GRAMD2	15	72197784	72197785	0.086141	rs4777466	-4.05	rs8033791	-0.00242	-3.081	-1.40644	299	14	enet	0.0079	0.081	4.65208	3.29e-06	0.01347	891	NA	0.0293748	0.0587495	TRUE	-0.54	Migraine with aura
GTExv8.EUR.Brain_Cortex	VASN	16	4371847	4371848	0.030482	rs1530088	4.54	rs1530088	0.018	-3.21	4.53943	410	1	top1	0.018	0.039	-4.53943	5.64e-06	0	10000	0.00159	0.0392641666666667	0.104622	FALSE	-0.71	Migraine with aura
GTExv8.EUR.Testis	VASN	16	4371847	4371848	0.066631	rs1530088	4.54	rs758045	-0.00345	-3.43	3.98412	413	413	susie	-0.0028	0.62	-4.73568	2.18e-06	8e-04	10000	9.29e-06	0.0150082	0.0600328	TRUE	-0.74	Migraine with aura
GTExv8.EUR.Thyroid	VASN	16	4371847	4371848	0.024823	rs1530088	4.54	rs2290562	-0.00181	3.02	-0.64185	413	413	susie	0.01	0.015	-4.44395	8.83e-06	0.00289	4156	NA	0.0323240266666667	0.189439	FALSE	-0.47	Migraine with aura
GTExv8.EUR.Heart_Left_Ventricle	EXOC3L1	16	67190203	67190204	0.026041	rs7196853	3.75	rs17700154	-0.00214	-2.78	-2.94	251	11	enet	-0.0011	0.42	4.7379	2.16e-06	0.00258	4660	NA	0.0175511	0.0351022	TRUE	0.3	Migraine with aura
GTExv8.EUR.Esophagus_Muscularis	SPATA33	16	89657845	89657846	0.065277	rs445537	-4.08	rs12443954	0.00568	-3.8	-3.1131	422	422	susie	0.014	0.012	4.47327	7.7e-06	0.0515	233	NA	0.0245578666666667	0.147347	TRUE	-0.73	Migraine with aura
GTExv8.EUR.Pancreas	SPG7	16	89490916	89490917	0.062087	rs445537	-4.08	rs3935627	-0.00171	-3.4	1.05957	413	413	susie	0.033	0.0025	-4.42854	9.49e-06	0.2069	58	NA	0.0410134	0.164054	FALSE	0.56	Migraine with aura
GTExv8.EUR.Pituitary	CENPBD1	16	89971784	89971785	0.061603	rs445537	-4.08	rs4785759	0.000249	3.55	-3.69074	284	10	enet	0.011	0.066	-4.44746	8.69e-06	0.00324	3707	NA	0.0350242	0.175121	TRUE	0.38	Migraine with aura
GTExv8.EUR.Pituitary	SNORD68	16	89561433	89561434	0.028508	rs445537	-4.08	rs3785415	-0.00349	3.04	-2.56318	439	439	susie	0.0046	0.16	-4.27171	1.94e-05	0.12245	98	NA	0.0488686	0.390949	FALSE	0.53	Migraine with aura
GTExv8.EUR.Skin_Not_Sun_Exposed_Suprapubic	LINC02166	16	89686568	89686569	0.047401	rs445537	-4.08	rs2035481	-0.000659	-3.81	-3.11985	416	416	susie	0.017	0.0041	4.33449	1.46e-05	0.048	250	NA	0.0425277142857143	0.297694	FALSE	-0.55	Migraine with aura
GTExv8.EUR.Brain_Cerebellar_Hemisphere	SMCR5	17	17779528	17779529	0.181449	rs12945601	5.17	rs9900803	0.0417	-3.96	4.68703	417	1	top1	0.042	0.0059	-4.68703	2.77e-06	0.00952	1261	NA	0.0261045	0.052209	FALSE	-0.59	Migraine with aura
GTExv8.EUR.Brain_Hypothalamus	DRC3	17	17972812	17972813	0.085967	rs12945601	5.17	rs3818717	-0.006	3.061	4.34375	381	1	top1	-0.006	0.78	4.34375	1.4e-05	0.01552	773	NA	0.0461811428571429	0.24332	FALSE	0.66	Migraine with aura
GTExv8.EUR.Esophagus_Muscularis	SREBF1	17	17837001	17837002	0.038922	rs12945601	5.17	rs9900803	0.0249	4.24	4.68703	421	1	top1	0.025	0.0011	4.69	2.77e-06	0.00449	2672	NA	0.0245578666666667	0.0530067	FALSE	0.62	Migraine with aura
GTExv8.EUR.Heart_Atrial_Appendage	RASD1	17	17496394	17496395	0.007779	rs12945601	5.17	rs12945601	-0.00101	-2.54	5.16921	398	1	top1	-0.001	0.41	-5.16921	2.35e-07	0	10000	0.00338	0.00211112	0.00422225	FALSE	-0.79	Migraine with aura
GTExv8.EUR.Heart_Atrial_Appendage	RP11-258F1.1	17	18178364	18178365	0.008654	rs12945601	5.17	rs3818717	0.00199	-2.7	4.34375	296	1	top1	0.002	0.2	-4.34375	1.4e-05	0.0186	645	NA	0.035934	0.251538	FALSE	-0.71	Migraine with aura
GTExv8.EUR.Lung	RP11-524F11.1	17	17507350	17507351	0.015876	rs12945601	5.17	rs4925108	-0.00109	-3.24	5.13605	392	2	lasso	-0.001	0.45	-5.19066	2.1e-07	8e-04	10000	0.00312	0.00434448	0.00434448	TRUE	-0.97	Migraine with aura
GTExv8.EUR.Minor_Salivary_Gland	RP11-524F11.3	17	17616042	17616043	0.004951	rs12945601	5.17	rs9900803	0.0446	2.6	4.68703	398	1	top1	0.045	0.014	4.68703	2.77e-06	0.01483	809	NA	0.0162433	0.0487298	FALSE	0.66	Migraine with aura
GTExv8.EUR.Ovary	SREBF1	17	17837001	17837002	0.027277	rs12945601	5.17	rs11656775	0.0136	3.07	4.64713	417	2	lasso	0.021	0.05	4.71518	2.41e-06	0.00956	1255	NA	0.0318016	0.0429366	FALSE	0.84	Migraine with aura
GTExv8.EUR.Pituitary	RASD1	17	17496394	17496395	-0.008893	rs12945601	5.17	rs9900803	0.011	1.74	4.68703	402	1	top1	0.011	0.066	4.68703	2.77e-06	0.01208	993	NA	0.0186070133333333	0.055821	FALSE	0.63	Migraine with aura
GTExv8.EUR.Skin_Sun_Exposed_Lower_leg	SMCR5	17	17779528	17779529	0.026159	rs12945601	5.17	rs4925108	0.00764	-3.95	5.13605	414	8	enet	0.01	0.013	-4.6038	4.15e-06	0.00191	6272	NA	0.0288079166666667	0.0864237	FALSE	-0.79	Migraine with aura
GTExv8.EUR.Small_Intestine_Terminal_Ileum	RP11-524F11.1	17	17507350	17507351	0.157099	rs12945601	5.17	rs4925108	0.0599	-4	5.13605	391	1	top1	0.06	0.002	-5.13605	2.81e-07	0.00289	4148	NA	0.00513612	0.00513612	FALSE	-0.73	Migraine with aura
GTExv8.EUR.Testis	SMCR5	17	17779528	17779529	0.079874	rs12945601	5.17	rs752579	0.0492	-4.47	4.86155	417	1	top1	0.049	0.00013	-4.86155	1.16e-06	0.00722	1662	NA	0.0106480266666667	0.0319441	FALSE	-0.69	Migraine with aura
GTExv8.EUR.Breast_Mammary_Tissue	MAST1	19	12833950	12833951	4.1e-05	rs16035	5.95	rs12611029	0.000683	-2.88	5.76	316	1	lasso	0.011	0.029	-5.75827	8.5e-09	0.0025	4796	NA	0.00016654	0.00016654	TRUE	-0.92	Migraine with aura
GTExv8.EUR.Cells_EBV-transformed_lymphocytes	CALR	19	12938606	12938607	0.157534	rs16035	5.95	rs4926244	-0.00352	3.41	-4.38924	315	1	lasso	0.0015	0.28	-4.38924	1.14e-05	0.00949	1264	NA	0.0225506	0.180405	TRUE	-0.34	Migraine with aura
GTExv8.EUR.Heart_Atrial_Appendage	CACNA1A	19	13633024	13633025	0.013982	rs16035	5.95	rs12611029	0.0329	-3.89	5.75827	347	1	top1	0.033	7e-04	-5.75827	8.5e-09	0.00419	2863	NA	0.00015272	0.00015272	TRUE	-0.43	Migraine with aura
GTExv8.EUR.Heart_Left_Ventricle	RAD23A	19	12945854	12945855	0.026423	rs16035	5.95	rs2302080	-0.00244	2.78	4.96207	328	1	lasso	-0.0014	0.46	4.96207	6.97e-07	0.01004	1195	NA	0.0113269	0.0113269	FALSE	0.8	Migraine with aura
GTExv8.EUR.Stomach	IER2	19	13150414	13150415	0.034925	rs16035	5.95	rs12462609	-0.00291	-3.16	4.35485	358	1	top1	-0.0029	0.62	-4.35485	1.33e-05	0.01149	1044	NA	0.0474996	0.237498	TRUE	-0.28	Migraine with aura
GTExv8.EUR.Thyroid	CACNA1A	19	13633024	13633025	0.04064	rs16035	5.95	rs12611029	0.00178	-3.69	5.76	349	10	enet	0.0071	0.036	-4.4622	8.11e-06	0.00213	5627	NA	0.0323240266666667	0.173992	FALSE	-0.69	Migraine with aura
GTExv8.EUR.Adrenal_Gland	ZNF808	19	52527651	52527652	0.242215	rs7252479	4.79	rs7252479	0.0078	3.22	4.79142	445	3	lasso	0.0081	0.11	4.53242	5.83e-06	0.00154	7774	NA	0.0343154	0.102946	FALSE	0.93	Migraine with aura
GTExv8.EUR.Brain_Cortex	ZNF701	19	52556336	52556337	-0.087812	rs7252479	4.79	rs7252479	-0.00507	2.56	4.79142	439	1	top1	-0.0051	0.78	4.79142	1.66e-06	0	10000	4.31e-06	0.030793	0.030793	TRUE	0.29	Migraine with aura
GTExv8.EUR.Brain_Substantia_nigra	CTD-2587H24.5	19	55159449	55159450	0.391556	rs897799	3.62	rs2288419	-0.00937	3.32	1.74367	465	465	susie	0.046	0.018	5.01309	5.36e-07	1e-04	10000	0.000321	0.0055384	0.0086296	TRUE	-0.04	Migraine with aura
GTExv8.EUR.Esophagus_Mucosa	RPL37P23	19	52143042	52143043	0.001022	rs7252479	4.79	rs7252479	-0.0021	3.15	4.79142	571	2	lasso	-0.00023	0.34	4.72407	2.31e-06	6e-04	10000	9.35e-05	0.0148364	0.0445091	TRUE	0.75	Migraine with aura
GTExv8.EUR.Brain_Cortex	AC109826.1	2	98772919	98772920	0.207504	rs13389386	-4.869	rs12615689	0.0882	-4.6	4.14366	297	1	top1	0.088	2.6e-05	-4.14366	3.42e-05	0.00539	2228	NA	0.0459775	0.63441	TRUE	0.61	Migraine with aura
GTExv8.EUR.Brain_Cortex	AC010731.4	2	206642417	206642418	0.090188	rs16838295	4.148	rs16838295	0.0351	-2.92	4.14825	459	1	top1	0.035	0.0063	-4.14825	3.35e-05	0	10000	0.00114	0.0459775	0.621425	TRUE	-0.53	Migraine with aura
GTExv8.EUR.Esophagus_Muscularis	LINC00607	2	215843721	215843722	0.101673	rs2303400	3.953	rs10171203	-0.00207	4.036	-3.42993	525	23	enet	0.022	0.0022	-4.50255	6.71e-06	0.00201	5976	NA	0.0245578666666667	0.128403	TRUE	-0.36	Migraine with aura
GTExv8.EUR.Cells_EBV-transformed_lymphocytes	GGT1	22	24594810	24594811	0.219665	rs6004338	3.5	rs5760492	-0.00598	-3.3	1.97931	385	385	susie	0.0083	0.17	-4.62893	3.68e-06	0.00206	5819	NA	0.009706	0.058236	TRUE	-0.06	Migraine with aura
GTExv8.EUR.Cells_EBV-transformed_lymphocytes	CABP7	22	29720083	29720084	0.042489	rs17523060	-4.3	rs17523060	0.0537	2.7	-4.30123	374	1	top1	0.054	0.0077	-4.30123	1.7e-05	0	10000	0.000364	0.0298916666666667	0.269025	TRUE	0.23	Migraine with aura
GTExv8.EUR.Artery_Tibial	ZBED4	22	49853841	49853842	0.007396	rs9616393	4.4	rs761878	-0.000362	-3.07	4.31203	493	4	lasso	0.0041	0.087	-4.36933	1.25e-05	0.00342	3511	NA	0.0395583333333333	0.23735	FALSE	-0.91	Migraine with aura
GTExv8.EUR.Brain_Caudate_basal_ganglia	ZBED4	22	49853841	49853842	0.083302	rs9616393	4.4	rs2076139	0.004126	-3.25	-0.63155	495	495	susie	0.0089	0.11	4.61162	4e-06	0.00147	8140	NA	0.0240853333333333	0.072256	FALSE	0.58	Migraine with aura
GTExv8.EUR.Brain_Cerebellar_Hemisphere	RP3-522J7.6	22	49837785	49837786	0.336571	rs9616393	4.4	rs761878	0.176	-6.21	4.31203	506	506	susie	0.21	1.1e-09	-4.43403	9.25e-06	0.00349	3435	NA	0.043586	0.174344	FALSE	-0.91	Migraine with aura
GTExv8.EUR.Brain_Cerebellum	RP3-522J7.6	22	49837785	49837786	0.311023	rs9616393	4.4	rs1033666	0.324	-8.15	4.30366	506	16	enet	0.34	7.1e-19	-4.44998	8.59e-06	0.00403	2977	NA	0.0424346	0.169738	FALSE	-0.94	Migraine with aura
GTExv8.EUR.Brain_Cortex	ALG12	22	49918457	49918458	0.145366	rs9616393	4.4	rs761878	0.0694	4.6	4.31203	440	440	susie	0.071	0.00015	4.49562	6.94e-06	0.00225	5337	NA	0.0392641666666667	0.128737	FALSE	0.94	Migraine with aura
GTExv8.EUR.Brain_Cortex	MOV10L1	22	50089878	50089879	0.148503	rs9616393	4.4	rs138850	0.012	3.9	3.00531	421	421	susie	0.033	0.0079	4.23663	2.27e-05	0.01034	1160	NA	0.0459775	0.421085	FALSE	0.76	Migraine with aura
GTExv8.EUR.Brain_Hypothalamus	RP3-522J7.6	22	49837785	49837786	0.085498	rs9616393	4.4	rs11704238	0.0582	-3.97	4.30221	508	1	top1	0.058	0.0014	-4.30221	1.69e-05	0.00621	1931	NA	0.0461811428571429	0.293722	FALSE	-0.82	Migraine with aura
GTExv8.EUR.Brain_Substantia_nigra	ALG12	22	49918457	49918458	0.179238	rs9616393	4.4	rs9616393	0.0164	3.51	4.40499	440	440	susie	0.029	0.05	4.4017	1.07e-05	0.00226	5304	NA	0.0430675	0.17227	FALSE	0.9	Migraine with aura
GTExv8.EUR.Breast_Mammary_Tissue	RP3-522J7.6	22	49837785	49837786	0.106589	rs9616393	4.4	rs761878	0.0717	-6.4	4.31203	505	505	susie	0.1	2e-09	-4.34379	1.4e-05	0.01362	881	NA	0.039186	0.274302	FALSE	-0.91	Migraine with aura
GTExv8.EUR.Cells_EBV-transformed_lymphocytes	PIM3	22	49960512	49960513	0.243647	rs9616393	4.4	rs1079653	0.000374	3.09	-3.21512	437	437	susie	0.037	0.024	-4.95476	7.24e-07	5e-04	10000	0.00174	0.00286433	0.0114573	TRUE	-0.46	Migraine with aura
GTExv8.EUR.Cells_EBV-transformed_lymphocytes	CITF22-49E9.3	22	49934073	49934074	0.097563	rs9616393	4.4	rs4073387	-0.00183	3.45	4.00451	439	439	susie	0.021	0.07	4.25135	2.12e-05	0.00281	4264	NA	0.0304990909090909	0.33549	FALSE	0.81	Migraine with aura
GTExv8.EUR.Cells_EBV-transformed_lymphocytes	MAPK11	22	50270766	50270767	0.092708	rs9616393	4.4	rs4073387	-0.00893	-3.15	4.00451	408	408	susie	0.0099	0.15	-4.26624	1.99e-05	0.03785	317	NA	0.0304990909090909	0.314918	FALSE	-0.84	Migraine with aura
GTExv8.EUR.Colon_Sigmoid	ALG12	22	49918457	49918458	0.198406	rs9616393	4.4	rs9627789	0.0982	6.16	3.91862	437	6	lasso	0.1	8.5e-08	4.27592	1.9e-05	0.00769	1561	NA	0.0390956666666667	0.351861	FALSE	0.81	Migraine with aura
GTExv8.EUR.Esophagus_Muscularis	RP3-522J7.6	22	49837785	49837786	0.131075	rs9616393	4.4	rs11704238	0.113	-7.11	4.30221	509	19	enet	0.12	1.7e-12	-4.4913	7.08e-06	0.00661	1815	NA	0.0245578666666667	0.135483	FALSE	-0.9	Migraine with aura
GTExv8.EUR.Heart_Atrial_Appendage	RP3-522J7.6	22	49837785	49837786	0.094385	rs9616393	4.4	rs1033666	0.0749	-5.3	4.30366	506	1	top1	0.075	4.7e-07	-4.30366	1.68e-05	0.0037	3246	NA	0.0377307	0.301846	FALSE	-0.74	Migraine with aura
GTExv8.EUR.Nerve_Tibial	MAPK11	22	50270766	50270767	0.074661	rs9616393	4.4	rs1076649	0.004	3.27	2.42287	408	408	susie	0.013	0.01	4.70107	2.59e-06	0.00176	6806	NA	0.0205159	0.0550634	FALSE	0.43	Migraine with aura
GTExv8.EUR.Pancreas	CRELD2	22	49918166	49918167	0.238188	rs9616393	4.4	rs9616393	0.146	7.55	4.40499	441	11	lasso	0.21	2.6e-14	4.5282	5.95e-06	0.00409	2934	NA	0.0342858833333333	0.102858	FALSE	0.95	Migraine with aura
GTExv8.EUR.Skin_Not_Sun_Exposed_Suprapubic	PIM3	22	49960512	49960513	0.071477	rs9616393	4.4	rs4073387	0.00169	3.64	4.00451	438	438	susie	0.019	0.0024	4.51679	6.28e-06	0.00183	6550	NA	0.0256098	0.128049	FALSE	0.62	Migraine with aura
GTExv8.EUR.Spleen	RP3-522J7.6	22	49837785	49837786	0.087236	rs9616393	4.4	rs11703411	-0.00235	-3.86	3.68115	510	510	susie	0.023	0.025	-4.33964	1.43e-05	0.00414	2900	NA	0.0484916	0.273273	FALSE	-0.84	Migraine with aura
GTExv8.EUR.Thyroid	RP3-522J7.6	22	49837785	49837786	0.086137	rs9616393	4.4	rs11704238	0.0489	-5.84	4.30221	509	4	lasso	0.06	3.2e-08	-4.43883	9.04e-06	0.00824	1456	NA	0.0323240266666667	0.193944	FALSE	-0.87	Migraine with aura
GTExv8.EUR.Adipose_Visceral_Omentum	CELSR3	3	48662914	48662915	0.014285	rs13070798	5.05	rs2286652	0.00113	-3.07	4.99757	256	1	top1	0.0011	0.23	-4.99757	5.81e-07	0.0072	1666	NA	0.0112319	0.0112319	FALSE	-0.9	Migraine with aura
GTExv8.EUR.Adrenal_Gland	RP11-572O6.1	3	48672454	48672455	0.056974	rs13070798	5.05	rs12107418	0.0186	-3.63	4.97436	258	1	top1	0.019	0.032	-4.97436	6.55e-07	0.03762	319	NA	0.00610967	0.011566	FALSE	-0.75	Migraine with aura
GTExv8.EUR.Adrenal_Gland	PRKAR2A	3	48847570	48847571	0.002098	rs13070798	5.05	rs2276852	-0.003	-2.44	4.96351	272	3	lasso	0.00055	0.29	-4.96362	6.92e-07	0.11321	106	NA	0.00610967	0.0122193	FALSE	-0.91	Migraine with aura
GTExv8.EUR.Artery_Coronary	PRKAR2A-AS1	3	48847846	48847847	-0.004515	rs13070798	5.05	rs9868809	0.00329	-1.88	4.95676	271	1	top1	0.0033	0.21	-4.96	7.17e-07	0.05263	228	NA	0.00630852	0.012617	FALSE	-0.79	Migraine with aura
GTExv8.EUR.Artery_Tibial	CCDC71	3	49166320	49166321	-0.000348	rs13070798	5.05	rs9844757	-0.00211	2.19	4.37906	259	1	lasso	7e-04	0.25	4.37906	1.19e-05	0.02993	401	NA	0.0395583333333333	0.225957	FALSE	0.82	Migraine with aura
GTExv8.EUR.Brain_Amygdala	USP19	3	49120937	49120938	-0.034694	rs13070798	5.05	rs13063312	0.0218	-1.65	4.98707	257	1	top1	0.022	0.059	-4.98707	6.13e-07	0.01211	991	NA	0.0101537	0.0101537	FALSE	-0.72	Migraine with aura
GTExv8.EUR.Brain_Anterior_cingulate_cortex_BA24	RP13-131K19.6	3	49029390	49029391	0.130937	rs13070798	5.05	rs34759087	-0.0075	-2.86	-3.27675	261	261	susie	0.0057	0.19	5.00862	5.48e-07	0	10000	3.18e-40	0.00938998	0.00938998	FALSE	0.83	Migraine with aura
GTExv8.EUR.Brain_Caudate_basal_ganglia	ARIH2OS	3	48919384	48919385	0.018005	rs13070798	5.05	rs1003649	-0.00504	2.83	3.2019	264	264	susie	0.011	0.086	4.83499	1.33e-06	0.01023	1173	NA	0.0120126	0.0240251	FALSE	0.81	Migraine with aura
GTExv8.EUR.Brain_Caudate_basal_ganglia	KLHDC8B	3	49171610	49171611	0.00725	rs9841602	4.96	rs9841602	-0.0026	2.24	4.95741	262	1	lasso	0.0028	0.23	4.95741	7.14e-07	0	10000	0.0032	0.0120126	0.0128977	FALSE	0.96	Migraine with aura
GTExv8.EUR.Brain_Caudate_basal_ganglia	RHOA	3	49412201	49412202	0.053989	rs9844757	4.38	rs9844757	0.00245	-2.4	4.37906	288	1	top1	0.0024	0.24	-4.37906	1.19e-05	0	10000	0.00338	0.0429923	0.214962	FALSE	-0.66	Migraine with aura
GTExv8.EUR.Brain_Cerebellar_Hemisphere	SLC25A20	3	48898992	48898993	0.005512	rs13070798	5.05	rs13324142	-0.00514	1.99	4.97598	259	1	top1	-0.0051	0.65	4.97598	6.49e-07	0.0226	531	NA	0.0122324	0.0122324	FALSE	0.51	Migraine with aura
GTExv8.EUR.Brain_Cerebellar_Hemisphere	SPINK8	3	48328340	48328341	0.04083	rs13070798	5.05	rs11719291	0.0119	3.01	4.50398	261	7	lasso	0.03	0.018	4.52213	6.12e-06	0.1	120	NA	0.0384499	0.11535	FALSE	0.95	Migraine with aura
GTExv8.EUR.Brain_Cerebellum	PRKAR2A	3	48847570	48847571	0.01722	rs13070798	5.05	rs4541435	-0.00501	2.46	-1.11605	272	272	susie	-0.0039	0.6	-4.86564	1.14e-06	0.00121	9895	NA	0.0075088	0.0225264	FALSE	-0.89	Migraine with aura
GTExv8.EUR.Brain_Cerebellum	PRKAR2A-AS1	3	48847846	48847847	0.028567	rs13070798	5.05	rs9844757	0.0229	-3.03	4.37906	272	1	lasso	0.027	0.014	-4.37906	1.19e-05	0.08333	144	NA	0.0470288	0.235144	FALSE	-0.82	Migraine with aura
GTExv8.EUR.Brain_Cortex	PRKAR2A	3	48847570	48847571	0.026521	rs13070798	5.05	rs2633958	-0.00549	-2.76	3.92698	272	5	enet	0.027	0.015	-4.41483	1.01e-05	0.1	120	NA	0.0392641666666667	0.187355	FALSE	-0.8	Migraine with aura
GTExv8.EUR.Brain_Cortex	DAG1	3	49468702	49468703	0.051842	rs9844757	4.38	rs9844757	0.024	3.25	4.37906	289	1	top1	0.024	0.02	4.37906	1.19e-05	0	10000	0.0021	0.0392641666666667	0.220745	FALSE	0.71	Migraine with aura
GTExv8.EUR.Brain_Cortex	CCDC71	3	49166320	49166321	0.089322	rs13070798	5.05	rs6779394	0.0843	4.27	2.77087	259	17	enet	0.092	1.7e-05	4.14464	3.4e-05	0.0355	338	NA	0.0459775	0.6307	FALSE	0.67	Migraine with aura
GTExv8.EUR.Brain_Cortex	RP11-3B7.1	3	49260084	49260085	0.035476	rs9844757	4.38	rs11716445	0.0162	-3.08	3.69772	271	271	susie	0.017	0.042	-4.14348	3.42e-05	0	10000	6.73e-21	0.0459775	0.63441	FALSE	-0.81	Migraine with aura
GTExv8.EUR.Brain_Hypothalamus	ATRIP	3	48446709	48446710	0.074494	rs13070798	5.05	rs2633958	0.00496	3.4	3.92698	254	254	susie	0.019	0.047	5.0106	5.43e-07	0	10000	9.58e-09	0.00569195	0.00943734	FALSE	0.92	Migraine with aura
GTExv8.EUR.Brain_Hypothalamus	WDR6	3	49007154	49007155	0.055924	rs13070798	5.05	rs12107418	0.032	3.36	4.97436	261	1	top1	0.032	0.014	4.97436	6.55e-07	0.0367	327	NA	0.00569195	0.0113839	FALSE	0.77	Migraine with aura
GTExv8.EUR.Brain_Hypothalamus	SLC26A6	3	48635492	48635493	0.1064	rs13070798	5.05	rs13063312	0.00898	3.28	4.98707	258	258	susie	0.02	0.042	4.80277	1.56e-06	0.00369	3253	NA	0.0088638	0.0271128	FALSE	0.96	Migraine with aura
GTExv8.EUR.Brain_Hypothalamus	PRKAR2A-AS1	3	48847846	48847847	-0.002375	rs13070798	5.05	rs1134043	-0.00639	-2.65	4.28077	272	1	enet	-3.4e-05	0.32	-4.28077	1.86e-05	0.07792	154	NA	0.0461811428571429	0.323268	FALSE	-0.7	Migraine with aura
GTExv8.EUR.Brain_Nucleus_accumbens_basal_ganglia	PRKAR2A	3	48847570	48847571	0.025261	rs13070798	5.05	rs2286652	-0.000594	-2.67	4.99757	272	1	top1	-0.00059	0.35	-4.99757	5.81e-07	0.00375	3201	NA	0.0105475	0.0105475	FALSE	-0.64	Migraine with aura
GTExv8.EUR.Brain_Substantia_nigra	CCDC51	3	48440350	48440351	-0.042635	rs13070798	5.05	rs7631574	0.0236	-1.71	4.96482	256	1	top1	0.024	0.069	-4.96482	6.88e-07	0.05021	239	NA	0.0055384	0.0110768	FALSE	-0.76	Migraine with aura
GTExv8.EUR.Breast_Mammary_Tissue	SLC26A6	3	48635492	48635493	0.019119	rs13070798	5.05	rs11715835	0.00547	2.91	4.20219	258	258	susie	0.0064	0.079	4.60086	4.21e-06	0.01145	1048	NA	0.039186	0.0824865	FALSE	0.92	Migraine with aura
GTExv8.EUR.Breast_Mammary_Tissue	RP13-131K19.1	3	48980345	48980346	0.009701	rs13070798	5.05	rs9844757	0.0106	-2.87	4.37906	259	1	top1	0.011	0.034	-4.37906	1.19e-05	0.10345	116	NA	0.039186	0.233157	FALSE	-0.86	Migraine with aura
GTExv8.EUR.Cells_Cultured_fibroblasts	COL7A1	3	48595266	48595267	0.008232	rs13070798	5.05	rs12107418	3.8e-05	2.22	4.97436	247	1	top1	3.8e-05	0.31	4.97436	6.55e-07	0.02592	463	NA	0.00620163	0.0118083	FALSE	0.87	Migraine with aura
GTExv8.EUR.Cells_Cultured_fibroblasts	SLC26A6	3	48635492	48635493	0.019641	rs13070798	5.05	rs7631574	0.0218	3.35	4.96482	256	1	top1	0.022	0.0017	4.96482	6.88e-07	0.05742	209	NA	0.00620163	0.0124033	FALSE	0.84	Migraine with aura
GTExv8.EUR.Cells_EBV-transformed_lymphocytes	CCDC51	3	48440350	48440351	0.004545	rs13070798	5.05	rs11715835	-0.00898	2.42	4.20219	253	253	susie	-0.0047	0.49	5.04263	4.59e-07	0	10000	4.6e-08	0.00286433	0.00726367	FALSE	0.88	Migraine with aura
GTExv8.EUR.Cells_EBV-transformed_lymphocytes	PRKAR2A-AS1	3	48847846	48847847	-0.008557	rs13070798	5.05	rs7631574	0.0417	-2.76	4.96482	270	1	top1	0.042	0.017	-4.96482	6.88e-07	0.0438	274	NA	0.00286433	0.0108876	FALSE	-0.89	Migraine with aura
GTExv8.EUR.Cells_EBV-transformed_lymphocytes	LAMB2	3	49133117	49133118	-0.016566	rs13070798	5.05	rs740787	0.0508	2.76	4.96217	252	1	top1	0.051	0.0093	4.96217	6.97e-07	0.03499	343	NA	0.00286433	0.01103	FALSE	0.74	Migraine with aura
GTExv8.EUR.Cells_EBV-transformed_lymphocytes	SLC26A6	3	48635492	48635493	0.269067	rs13070798	5.05	rs13063312	0.149	5.03	4.98706	255	11	lasso	0.22	8.6e-08	4.91025	9.1e-07	0.02927	410	NA	0.00288015	0.0144008	FALSE	0.9	Migraine with aura
GTExv8.EUR.Colon_Sigmoid	SLC26A6	3	48635492	48635493	0.057855	rs13070798	5.05	rs9868809	0.0178	3.68	4.95676	258	1	top1	0.018	0.017	4.95676	7.17e-07	0.04651	258	NA	0.00663906	0.0132781	FALSE	0.83	Migraine with aura
GTExv8.EUR.Colon_Sigmoid	USP19	3	49120937	49120938	0.03302	rs13070798	5.05	rs7631574	0.0112	-3.22	4.96482	257	1	top1	0.011	0.046	-4.96482	6.88e-07	0.03846	312	NA	0.00663906	0.0127411	FALSE	-0.83	Migraine with aura
GTExv8.EUR.Colon_Sigmoid	PRKAR2A-AS1	3	48847846	48847847	0.002684	rs13070798	5.05	rs11715835	-0.00178	-2.19	4.20219	272	272	susie	-5.5e-05	0.32	-4.53152	5.86e-06	0.1519	79	NA	0.0303249	0.108521	FALSE	-0.89	Migraine with aura
GTExv8.EUR.Colon_Sigmoid	C3orf62	3	49277829	49277830	0.076543	rs9844757	4.38	rs9844757	0.0289	-3.6	4.37906	277	1	top1	0.029	0.0031	-4.37906	1.19e-05	0	10000	0.00577	0.0303249	0.220376	FALSE	-0.77	Migraine with aura
GTExv8.EUR.Esophagus_Gastroesophageal_Junction	SLC26A6	3	48635492	48635493	0.043281	rs13070798	5.05	rs7631574	0.0324	4.11	4.96482	258	258	susie	0.036	0.00091	5.03542	4.77e-07	0.00188	6384	NA	0.00876106	0.00876106	FALSE	0.97	Migraine with aura
GTExv8.EUR.Esophagus_Mucosa	SLC26A6	3	48635492	48635493	0.052356	rs13070798	5.05	rs2276852	0.0158	4.21	4.96351	257	257	susie	0.018	0.0037	5.06122	4.17e-07	0.00268	4470	NA	0.006291	0.00803476	FALSE	0.97	Migraine with aura
GTExv8.EUR.Esophagus_Muscularis	SHISA5	3	48504825	48504826	0.024282	rs13070798	5.05	rs7631574	-0.00253	-2.98	4.96482	251	251	susie	0.0015	0.21	-4.69372	2.68e-06	6e-04	10000	6.86e-14	0.0245578666666667	0.0512845	FALSE	-0.89	Migraine with aura
GTExv8.EUR.Heart_Atrial_Appendage	RP11-24C3.2	3	48446655	48446656	-0.004932	rs13070798	5.05	rs12107418	-0.00284	1.96	4.97436	254	1	top1	-0.0028	0.74	4.97436	6.55e-07	0.02963	405	NA	0.00338678	0.0117684	FALSE	0.73	Migraine with aura
GTExv8.EUR.Heart_Atrial_Appendage	SLC26A6	3	48635492	48635493	0.036466	rs13070798	5.05	rs9868809	-0.00306	3.32	4.95676	258	258	susie	-0.0016	0.48	4.94699	7.54e-07	4e-04	10000	1.62e-14	0.00338678	0.0135471	FALSE	0.88	Migraine with aura
GTExv8.EUR.Liver	SLC26A6	3	48635492	48635493	0.14916	rs13070798	5.05	rs13063312	0.105	4.84	4.98706	258	258	susie	0.11	3.8e-06	5.03606	4.75e-07	0.00303	3955	NA	0.00755535	0.00755535	FALSE	0.98	Migraine with aura
GTExv8.EUR.Lung	SLC26A6	3	48635492	48635493	0.120682	rs13070798	5.05	rs2286652	0.0476	6.12	4.99757	257	257	susie	0.06	1.2e-07	5.02465	5.04e-07	0.00337	3556	NA	0.00451688	0.0104268	FALSE	0.99	Migraine with aura
GTExv8.EUR.Lung	RP13-131K19.6	3	49029390	49029391	0.020079	rs13070798	5.05	rs12107418	0.00573	-2.75	4.97436	260	1	top1	0.0057	0.062	-4.97436	6.55e-07	0.02899	414	NA	0.00451688	0.0135506	FALSE	-0.46	Migraine with aura
GTExv8.EUR.Minor_Salivary_Gland	SLC26A6	3	48635492	48635493	0.07314	rs13070798	5.05	rs7631574	0.0216	3.32	4.96482	255	255	susie	0.023	0.057	5.08851	3.61e-07	7e-04	10000	2.58e-09	0.00574379	0.00635071	TRUE	0.95	Migraine with aura
GTExv8.EUR.Minor_Salivary_Gland	UQCRC1	3	48610975	48610976	-0.010665	rs13070798	5.05	rs11719291	-0.00889	-2.4	4.50398	251	6	lasso	0.0081	0.17	-4.50417	6.66e-06	0.08333	144	NA	0.0292907	0.117163	FALSE	-0.95	Migraine with aura
GTExv8.EUR.Muscle_Skeletal	SLC26A6	3	48635492	48635493	0.14835	rs13070798	5.05	rs13324142	0.162	10.14	4.97598	257	257	susie	0.17	1.1e-25	4.95	7.32e-07	0.0075	1600	NA	0.0126424	0.0126424	FALSE	0.95	Migraine with aura
GTExv8.EUR.Nerve_Tibial	SLC26A6	3	48635492	48635493	0.017717	rs13070798	5.05	rs9868809	0.00816	3.16	4.95676	257	1	top1	0.0082	0.033	4.95676	7.17e-07	0.05634	213	NA	0.0152434	0.0152434	FALSE	0.82	Migraine with aura
GTExv8.EUR.Nerve_Tibial	TMEM89	3	48621854	48621855	0.060656	rs13070798	5.05	rs11708786	0.0279	4.28	4.5643	255	12	enet	0.035	4.9e-05	4.67275	2.97e-06	0.02703	444	NA	0.0205159	0.0631422	FALSE	0.91	Migraine with aura
GTExv8.EUR.Pancreas	PRKAR2A-AS1	3	48847846	48847847	0.024606	rs13070798	5.05	rs7631574	-0.0039	-2.39	4.96482	272	1	lasso	0.0067	0.11	-4.96482	6.88e-07	0.04598	261	NA	0.0118935	0.0118935	FALSE	-0.93	Migraine with aura
GTExv8.EUR.Pituitary	UQCRC1	3	48610975	48610976	0.024311	rs13070798	5.05	rs13324142	-0.00211	1.95	4.97598	254	1	top1	-0.0021	0.46	4.97598	6.49e-07	0.01929	622	NA	0.00653932	0.0130786	FALSE	0.73	Migraine with aura
GTExv8.EUR.Pituitary	RP11-572O6.1	3	48672454	48672455	-0.001699	rs13070798	5.05	rs11719291	0.00461	-2.73	4.50398	258	1	top1	0.0046	0.16	-4.50398	6.67e-06	0.0663	181	NA	0.0336035	0.134414	FALSE	-0.92	Migraine with aura
GTExv8.EUR.Pituitary	CDHR4	3	49799834	49799835	-0.004468	rs9844757	4.38	rs9844757	-0.0041	2.7	4.37906	314	1	lasso	0.0043	0.16	4.37906	1.19e-05	0	10000	5.22e-07	0.0399681333333333	0.239809	FALSE	0.82	Migraine with aura
GTExv8.EUR.Prostate	SLC26A6	3	48635492	48635493	0.132751	rs13070798	5.05	rs2276852	0.0668	4.29	4.96351	258	1	top1	0.067	0.00026	4.96351	6.92e-07	0.04461	269	NA	0.013175	0.013175	FALSE	0.93	Migraine with aura
GTExv8.EUR.Skin_Not_Sun_Exposed_Suprapubic	TMEM89	3	48621854	48621855	0.000167	rs13070798	5.05	rs12107418	-0.00229	2.5	4.97436	256	3	lasso	-0.0011	0.47	4.9744	6.55e-07	0.02649	453	NA	0.00445181666666667	0.0133554	FALSE	0.96	Migraine with aura
GTExv8.EUR.Skin_Not_Sun_Exposed_Suprapubic	SLC26A6	3	48635492	48635493	0.094821	rs13070798	5.05	rs9868809	0.0127	4.39	4.95676	258	258	susie	0.022	0.0013	5.04986	4.42e-07	0.00443	2711	NA	0.00445181666666667	0.00901238	FALSE	0.98	Migraine with aura
GTExv8.EUR.Skin_Not_Sun_Exposed_Suprapubic	CELSR3	3	48662914	48662915	0.01196	rs13070798	5.05	rs9812200	0.00548	2.9	4.97544	256	1	top1	0.0055	0.067	4.97544	6.51e-07	0.02771	433	NA	0.00445181666666667	0.0132739	FALSE	0.9	Migraine with aura
GTExv8.EUR.Skin_Not_Sun_Exposed_Suprapubic	SLC25A20	3	48898992	48898993	0.00617	rs13070798	5.05	rs9844757	-0.00155	-2.27	4.37906	259	1	top1	-0.0015	0.56	-4.37906	1.19e-05	0.07792	154	NA	0.0404401666666667	0.242641	FALSE	-0.85	Migraine with aura
GTExv8.EUR.Skin_Sun_Exposed_Lower_leg	SLC26A6	3	48635492	48635493	0.012291	rs13070798	5.05	rs9868809	-0.00097	2.69	4.95676	258	1	top1	-0.00097	0.48	4.95676	7.17e-07	0.08451	142	NA	0.0149315	0.0149315	FALSE	0.83	Migraine with aura
GTExv8.EUR.Small_Intestine_Terminal_Ileum	TMEM89	3	48621854	48621855	0.039353	rs13070798	5.05	rs9834639	0.0491	3.42	3.60192	256	4	enet	0.051	0.0039	4.49181	7.06e-06	0.05217	230	NA	0.0322607	0.129043	FALSE	0.92	Migraine with aura
GTExv8.EUR.Spleen	SLC26A6	3	48635492	48635493	0.354628	rs13070798	5.05	rs2310996	0.102	4.67	4.96217	257	1	top1	0.1	7.8e-06	4.96217	6.97e-07	0.04598	261	NA	0.0047775	0.0133197	FALSE	0.79	Migraine with aura
GTExv8.EUR.Spleen	ARIH2OS	3	48919384	48919385	0.007743	rs13070798	5.05	rs2286652	0.0151	2.52	4.99757	264	1	top1	0.015	0.055	4.99757	5.81e-07	0.00235	5105	NA	0.0047775	0.0111029	FALSE	0.92	Migraine with aura
GTExv8.EUR.Spleen	SEMA3F	3	50155044	50155045	0.23916	rs9853352	4.28	rs9853352	0.178	5.68	4.27692	353	1	top1	0.18	2.4e-09	4.27692	1.89e-05	0	10000	1.6e-06	0.0484916	0.361179	FALSE	0.52	Migraine with aura
GTExv8.EUR.Stomach	RP11-3B7.1	3	49260084	49260085	0.11377	rs9844757	4.38	rs4955410	0.00872	-3.52	2.7924	272	31	enet	0.02	0.013	-4.45	8.57e-06	0.00386	3106	NA	0.0382586	0.153034	FALSE	-0.57	Migraine with aura
GTExv8.EUR.Testis	SLC26A6	3	48635492	48635493	0.007122	rs13070798	5.05	rs11719291	-0.00295	2.47	4.50398	258	258	susie	0.001	0.26	4.99555	5.87e-07	1e-04	10000	5.36e-17	0.00896362	0.0161648	FALSE	0.88	Migraine with aura
GTExv8.EUR.Testis	CELSR3-AS1	3	48663775	48663776	0.048279	rs13070798	5.05	rs9812200	0.0306	-3.82	4.97544	257	1	top1	0.031	0.0022	-4.97544	6.51e-07	0.0177	678	NA	0.00896362	0.0179272	FALSE	-0.9	Migraine with aura
GTExv8.EUR.Thyroid	SLC26A6	3	48635492	48635493	0.210889	rs13070798	5.05	rs9868809	0.128	8.51	4.95676	258	258	susie	0.13	2.4e-16	5.01814	5.22e-07	0.00621	1933	NA	0.00559949	0.011199	FALSE	0.96	Migraine with aura
GTExv8.EUR.Whole_Blood	SLC26A6	3	48635492	48635493	0.015457	rs13070798	5.05	rs7631574	0.000487	3.18	4.96482	257	1	top1	0.00049	0.26	4.96482	6.88e-07	0.03458	347	NA	0.00558381	0.0111676	FALSE	0.84	Migraine with aura
GTExv8.EUR.Whole_Blood	CELSR3	3	48662914	48662915	0.004104	rs13070798	5.05	rs12107418	0.00101	-2.49	4.97436	255	1	top1	0.001	0.21	-4.97436	6.55e-07	0.02495	481	NA	0.00558381	0.010632	FALSE	-0.78	Migraine with aura
GTExv8.EUR.Whole_Blood	IP6K2	3	48740352	48740353	0.38579	rs13070798	5.05	rs3172494	0.023	-4.91	-2.97149	274	33	enet	0.079	7.6e-12	4.62267	3.79e-06	0.02166	554	NA	0.0181393	0.0615193	FALSE	0.32	Migraine with aura
GTExv8.EUR.Adipose_Visceral_Omentum	C3orf52	3	112086334	112086335	0.056359	rs16858936	-3.53	rs17492619	-0.00154	-3.27	-2.88975	542	542	susie	0.00057	0.27	4.69359	2.68e-06	0	10000	0.000243	0.0259049	0.0518098	TRUE	-0.45	Migraine with aura
GTExv8.EUR.Artery_Tibial	NSD2	4	1871423	1871424	-0.013193	rs4974559	-4.99	rs4130791	-0.00185	-2.88	-4.6352	284	1	lasso	-0.0013	0.54	4.6352	3.57e-06	0.00371	3234	NA	0.0338936	0.0677872	FALSE	-0.6	Migraine with aura
GTExv8.EUR.Artery_Tibial	MAEA	4	1289850	1289851	0.247996	rs3856982	-5.17	rs1316393	0.152	9.05	2.51345	388	10	lasso	0.21	4e-26	4.39285	1.12e-05	0.00599	2002	NA	0.0395583333333333	0.212666	FALSE	-0.71	Migraine with aura
GTExv8.EUR.Brain_Cerebellum	CTBP1-AS	4	1210119	1210120	0.027997	rs3856982	-5.17	rs1250114	-0.00538	-2.94	-3.37165	385	385	susie	-0.0023	0.45	5.05372	4.33e-07	2e-04	10000	0.00104	0.00579956	0.00855608	FALSE	-0.8	Migraine with aura
GTExv8.EUR.Breast_Mammary_Tissue	MAEA	4	1289850	1289851	0.329732	rs3856982	-5.17	rs11933855	0.202	-8.81	-4.9749	387	387	susie	0.32	3.6e-29	4.4802	7.46e-06	0.01602	749	NA	0.039186	0.146164	FALSE	-0.77	Migraine with aura
GTExv8.EUR.Cells_EBV-transformed_lymphocytes	CRIPAK	4	1391551	1391552	0.707802	rs3856982	-5.17	rs4130791	0.33	6.61	-4.6352	347	8	lasso	0.45	4e-16	-4.41664	1e-05	0.005	2398	NA	0.0225506	0.15825	FALSE	0.75	Migraine with aura
GTExv8.EUR.Esophagus_Mucosa	MAEA	4	1289850	1289851	0.106724	rs3856982	-5.17	rs11933855	0.055	-5.21	-4.9749	385	1	top1	0.055	9.2e-07	4.9749	6.53e-07	0.01359	883	NA	0.006291	0.012582	FALSE	-0.65	Migraine with aura
GTExv8.EUR.Esophagus_Muscularis	MAEA	4	1289850	1289851	0.338458	rs3856982	-5.17	rs13149575	0.137	7.966	2.29073	388	388	susie	0.23	1.3e-23	4.60756	4.07e-06	0.00325	3694	NA	0.0245578666666667	0.0778835	FALSE	-0.78	Migraine with aura
GTExv8.EUR.Heart_Atrial_Appendage	MAEA	4	1289850	1289851	0.207922	rs3856982	-5.17	rs1316393	0.118	6.79	2.51345	388	7	lasso	0.16	4.3e-14	4.44618	8.74e-06	0.01026	1170	NA	0.0261719	0.157032	FALSE	-0.73	Migraine with aura
GTExv8.EUR.Liver	MAEA	4	1289850	1289851	0.409986	rs3856982	-5.17	rs11933855	0.172	-6.19	-4.9749	387	387	susie	0.3	1.1e-15	4.62616	3.73e-06	0.00368	3261	NA	0.0296647	0.0593294	FALSE	-0.68	Migraine with aura
GTExv8.EUR.Lung	MAEA	4	1289850	1289851	0.397575	rs3856982	-5.17	rs11933855	0.175	-9.52	-4.9749	386	14	lasso	0.3	3.6e-36	4.56368	5.03e-06	0.00867	1384	NA	0.0208121	0.104061	FALSE	-0.74	Migraine with aura
GTExv8.EUR.Minor_Salivary_Gland	MAEA	4	1289850	1289851	0.436141	rs3856982	-5.17	rs11933855	0.284	-5.82	-4.9749	386	1	top1	0.28	6e-10	4.9749	6.53e-07	0.00646	1859	NA	0.00574379	0.0114876	FALSE	-0.58	Migraine with aura
GTExv8.EUR.Nerve_Tibial	MAEA	4	1289850	1289851	0.570182	rs3856982	-5.17	rs1316393	0.291	11.91	2.51345	387	35	enet	0.51	5.8e-69	4.61893	3.86e-06	0.00261	4590	NA	0.0205159	0.0820636	FALSE	-0.7	Migraine with aura
GTExv8.EUR.Ovary	UVSSA	4	1347265	1347266	0.390664	rs3856982	-5.17	rs4130791	0.12	5.43	-4.6352	376	1	top1	0.12	1.9e-05	-4.6352	3.57e-06	0.01662	722	NA	0.0318016	0.0636031	FALSE	0.62	Migraine with aura
GTExv8.EUR.Pancreas	MAEA	4	1289850	1289851	0.512982	rs3856982	-5.17	rs11933855	0.219	-8.82	-4.9749	387	9	lasso	0.41	5e-30	4.58446	4.55e-06	0.00292	4109	NA	0.0342858833333333	0.0786558	FALSE	-0.82	Migraine with aura
GTExv8.EUR.Pituitary	NSD2	4	1871423	1871424	0.008288	rs4974559	-4.985	rs4974559	-0.00318	2.781	-4.9852	280	1	lasso	0.019	0.022	-4.9852	6.19e-07	0	10000	9.85e-05	0.00653932	0.0124741	FALSE	0.92	Migraine with aura
GTExv8.EUR.Prostate	MAEA	4	1289850	1289851	0.527803	rs3856982	-5.17	rs1316393	0.201	7.14	2.51345	387	28	enet	0.42	2.5e-23	4.62155	3.81e-06	0.00583	2060	NA	0.0362693	0.0725386	FALSE	-0.73	Migraine with aura
GTExv8.EUR.Skin_Not_Sun_Exposed_Suprapubic	MAEA	4	1289850	1289851	0.252037	rs3856982	-5.17	rs3856982	0.118	-8.57	-5.1748	387	387	susie	0.24	5.7e-28	4.70405	2.55e-06	0.00296	4049	NA	0.0129986	0.0519945	FALSE	-0.8	Migraine with aura
GTExv8.EUR.Skin_Sun_Exposed_Lower_leg	MAEA	4	1289850	1289851	0.225493	rs3856982	-5.17	rs1316393	0.122	7.95	2.51345	386	6	lasso	0.16	8.6e-22	4.74339	2.1e-06	0.00254	4731	NA	0.0218663	0.0437325	FALSE	-0.73	Migraine with aura
GTExv8.EUR.Small_Intestine_Terminal_Ileum	MAEA	4	1289850	1289851	0.522508	rs3856982	-5.17	rs10024529	0.167	-6.04	-3.52797	386	22	enet	0.26	6.8e-11	4.99515	5.88e-07	7e-04	10000	0.002	0.00537373	0.0107475	FALSE	-0.77	Migraine with aura
GTExv8.EUR.Spleen	MAEA	4	1289850	1289851	0.523723	rs3856982	-5.17	rs1882099	0.288	-7.517	-5.09933	388	388	susie	0.35	1.7e-18	4.9479	7.5e-07	0.00465	2581	NA	0.0047775	0.0143325	FALSE	-0.89	Migraine with aura
GTExv8.EUR.Stomach	MAEA	4	1289850	1289851	0.488721	rs3856982	-5.17	rs1316393	0.178	7.71	2.51345	385	385	susie	0.31	1.2e-22	4.49503	6.96e-06	0.00535	2245	NA	0.0382586	0.124285	FALSE	-0.76	Migraine with aura
GTExv8.EUR.Testis	MAEA	4	1289850	1289851	0.580911	rs3856982	-5.175	rs11933855	0.353	-9.87	-4.9749	388	388	susie	0.46	2.5e-38	4.48049	7.45e-06	0.00775	1549	NA	0.0341930166666667	0.205158	FALSE	-0.79	Migraine with aura
GTExv8.EUR.Thyroid	MAEA	4	1289850	1289851	0.617862	rs3856982	-5.17	rs11933855	0.29	-12.27	-4.9749	387	52	enet	0.51	1.8e-76	5.16835	2.36e-07	6e-04	10000	0.00148	0.00506314	0.00506314	TRUE	-0.69	Migraine with aura
GTExv8.EUR.Thyroid	DTHD1	4	36281621	36281622	0.014068	rs1355331	-3.91	rs2889252	-0.00194	-3.04	-0.52044	477	477	susie	0.0014	0.2	4.4443	8.82e-06	9e-04	10000	0.00273	0.0323240266666667	0.189224	TRUE	-0.42	Migraine with aura
GTExv8.EUR.Colon_Sigmoid	RASGRF2	5	80960671	80960672	0.218055	rs10491488	-3.447	rs10491488	-2.69e-05	-4.06	-3.44692	473	16	enet	0.035	0.0012	4.379	1.19e-05	8e-04	10000	0.000707	0.0303249	0.220376	TRUE	0.15	Migraine with aura
GTExv8.EUR.Spleen	SQSTM1	5	179806397	179806398	0.149396	rs4700839	3.945	rs11747643	0.0106	-3.51	3.73615	438	438	susie	0.022	0.026	-4.37275	1.23e-05	4e-04	10000	0.000633	0.0484916	0.235053	TRUE	-0.85	Migraine with aura
GTExv8.EUR.Artery_Tibial	IRF4	6	391738	391739	0.003938	rs12203592	3.39	rs9392574	-0.000406	3.08	2.10797	420	3	enet	0.0017	0.18	4.4812	7.42e-06	0	10000	2.26e-05	0.0395583333333333	0.140891	TRUE	0.6	Migraine with aura
GTExv8.EUR.Artery_Coronary	PHACTR1	6	12716804	12716805	0.227109	rs9349379	-5.24	rs9349379	0.104	-4.96	-5.24472	493	1	top1	0.1	7.9e-06	5.24472	1.57e-07	0	10000	8.53e-06	0.00276273	0.00276273	TRUE	-0.62	Migraine with aura
GTExv8.EUR.Artery_Tibial	PHACTR1	6	12716804	12716805	0.361895	rs9349379	-5.24	rs9349379	0.293	-11.87	-5.24472	495	1	top1	0.29	9.3e-38	5.24472	1.57e-07	0	10000	9.83e-06	0.00298112	0.00298112	FALSE	-0.68	Migraine with aura
GTExv8.EUR.Brain_Cerebellum	VDAC1P8	6	143490423	143490424	0.034421	rs9399441	3.88	rs9399441	-0.00335	2.99	3.88312	515	515	susie	-0.0015	0.4	4.99559	5.87e-07	1e-04	10000	0.00024	0.00579956	0.0115991	TRUE	0.71	Migraine with aura
GTExv8.EUR.Colon_Sigmoid	AF131216.5	8	11347501	11347502	0.06183	rs17721796	-4.16	rs17721796	-0.00239	-3.64	-4.15683	637	15	enet	0.017	0.018	4.47541	7.63e-06	3e-04	10000	0.01113	0.0303249	0.1413	FALSE	0.47	Migraine with aura
GTExv8.EUR.Stomach	XKR6	8	11201365	11201366	0.049856	rs10903330	4.24	rs10503417	-0.00388	3	-3.18043	630	630	susie	0.00044	0.29	-4.91342	8.95e-07	0.001	10000	0.00823	0.015982	0.015982	TRUE	-0.57	Migraine with aura
GTExv8.EUR.Adrenal_Gland	PRDM16	1	3069167	3069168	0.044985	rs4145901	5.056	rs2455135	0.00939	3.5205	4.8282	381	1	top1	0.0094	0.094	4.8282	1.38e-06	0.00149	8038	NA	0.012184	0.024368	TRUE	0.6	Migraine without aura
GTExv8.EUR.Artery_Tibial	PRDM16	1	3069167	3069168	0.019095	rs4145901	5.056	rs2455135	0.00231	3.156	4.8282	381	1	top1	0.0023	0.15	4.8282	1.38e-06	0.00249	4820	NA	0.00873448	0.0262034	FALSE	0.44	Migraine without aura
GTExv8.EUR.Brain_Hypothalamus	LINC00982	1	3068436	3068437	0.051188	rs4145901	5.056	rs2376821	-0.00507	3.2431	-0.576619	379	8	enet	0.009	0.12	-4.21074	2.55e-05	0.00692	1733	NA	0.0492433333333333	0.44319	TRUE	-0.07	Migraine without aura
GTExv8.EUR.Brain_Hypothalamus	RSPO1	1	37634922	37634923	0.028855	rs28411034	3.491	rs573744	-0.00624	2.6401	-2.59204	448	14	enet	-0.0062	0.82	-4.25721	2.07e-05	6e-04	10000	0.00157	0.0492433333333333	0.359766	TRUE	-0.18	Migraine without aura
GTExv8.EUR.Artery_Tibial	MEF2D	1	156500827	156500828	0.202626	rs3790461	4.157	rs1109751	0.141	8.714	4.03758	431	9	enet	0.16	5.5e-20	4.27979	1.87e-05	0.00162	7395	NA	0.0480125142857143	0.355076	TRUE	0.95	Migraine without aura
GTExv8.EUR.Artery_Tibial	PCP4L1	1	161258726	161258727	0.130654	rs11265577	-2.973	rs4656997	0.0287	5.08	-2.73481	422	23	enet	0.064	1.2e-08	-4.03675	5.42e-05	0	10000	7.55e-05	0.0491879619047619	1	TRUE	-0.01	Migraine without aura
GTExv8.EUR.Artery_Tibial	PPP2R5A	1	212285536	212285537	0.060551	rs17699790	4.077	rs17699790	0.0178	3.842	4.07687	444	3	lasso	0.02	0.0011	4.07673	4.57e-05	0.00146	8211	NA	0.0491879619047619	0.867752	TRUE	1	Migraine without aura
GTExv8.EUR.Lung	ITPKB	1	226739322	226739323	0.038202	rs940659	4.947	rs12094617	0.00403	-3.431	4.877	469	1	top1	0.004	0.097	-4.877	1.08e-06	0.01408	852	NA	0.0111715	0.022343	TRUE	-0.47	Migraine without aura
GTExv8.EUR.Brain_Amygdala	REEP3	10	63521362	63521363	0.077078	rs2565185	-4.61	rs2565185	0.0207	-3.44	-4.61069	352	1	lasso	0.038	0.019	4.61069	4.01e-06	0	10000	0.00573	0.0332108	0.0664216	TRUE	-1	Migraine without aura
GTExv8.EUR.Esophagus_Gastroesophageal_Junction	REEP3	10	63521362	63521363	0.024143	rs2565185	-4.61	rs2565185	-0.00343	-2.74	-4.61069	366	1	lasso	-0.0017	0.47	4.61069	4.01e-06	0	10000	0.0045	0.0368258	0.0736517	FALSE	-1	Migraine without aura
GTExv8.EUR.Pituitary	REEP3	10	63521362	63521363	0.104626	rs2565185	-4.61	rs2565185	0.0678	-4.95	-4.61069	366	1	top1	0.068	5.7e-05	4.61069	4.01e-06	0	10000	0.00393	0.0404048	0.0808095	FALSE	-0.74	Migraine without aura
GTExv8.EUR.Testis	REEP3	10	63521362	63521363	0.175514	rs2565185	-4.61	rs2565185	0.208	-7.69	-4.61069	366	1	top1	0.21	1.4e-15	4.61069	4.01e-06	0	10000	0.00461	0.0492012266666667	0.110427	FALSE	-0.75	Migraine without aura
GTExv8.EUR.Artery_Tibial	MED19	11	57712322	57712323	0.300648	rs96894	-3.72	rs530094	0.162	9.07	-3.65271	386	40	enet	0.18	7.7e-23	-4.14904	3.34e-05	0.00374	3207	NA	0.0480125142857143	0.634199	TRUE	0.85	Migraine without aura
GTExv8.EUR.Artery_Tibial	C12orf4	12	4538507	4538508	0.06539	rs10774231	5.11	rs2160875	0.0384	5.39	4.76822	643	1	top1	0.038	9.9e-06	4.76822	1.86e-06	0.00155	7765	NA	0.00882942	0.0353177	FALSE	0.5	Migraine without aura
GTExv8.EUR.Artery_Tibial	CCND2	12	4273771	4273772	0.141258	rs10774231	5.11	rs2160875	0.00412	4.26	4.76822	576	32	enet	0.036	1.8e-05	4.05268	5.06e-05	0.00232	5165	NA	0.0491879619047619	0.960793	FALSE	0.55	Migraine without aura
GTExv8.EUR.Brain_Anterior_cingulate_cortex_BA24	GALNT8	12	4720340	4720341	0.066244	rs10774231	5.11	rs10774231	0.0125	-3.18	5.11409	699	1	top1	0.012	0.1	-5.11409	3.15e-07	0	10000	3.16e-05	0.00269876	0.00539753	TRUE	-0.28	Migraine without aura
GTExv8.EUR.Adipose_Subcutaneous	MBD6	12	57520709	57520710	-0.00745	rs715948	5.26	rs324013	0.0193	3.6	-4.55019	334	1	top1	0.019	0.0013	-4.55019	5.36e-06	0.01598	751	NA	0.0358977066666667	0.107693	TRUE	-0.31	Migraine without aura
GTExv8.EUR.Adipose_Visceral_Omentum	MARS	12	57475444	57475445	0.051555	rs715948	5.255	rs4759275	0.00326	-3.73	-4.84589	342	3	lasso	0.0084	0.038	4.88057	1.06e-06	0.00412	2911	NA	0.0204919	0.0204919	FALSE	0.49	Migraine without aura
GTExv8.EUR.Artery_Aorta	STAT6	12	57132138	57132139	0.038858	rs715948	5.26	rs4759275	0.0045	3.09	-4.84589	340	1	top1	0.0045	0.12	-4.84589	1.26e-06	0.00261	4600	NA	0.00790608	0.0237182	FALSE	-0.31	Migraine without aura
GTExv8.EUR.Artery_Coronary	DDIT3	12	57520516	57520517	-0.003761	rs715948	5.26	rs324015	0.0116	2.39	4.69145	333	1	top1	0.012	0.083	4.69145	2.71e-06	0.00669	1795	NA	0.0238439	0.0476879	FALSE	0.01	Migraine without aura
GTExv8.EUR.Artery_Tibial	LRP1	12	57128492	57128493	0.223005	rs715948	5.26	rs11172113	0.135	-8.25	-4.05422	332	1	top1	0.14	6.8e-17	4.05422	5.03e-05	0.03209	374	NA	0.0491879619047619	0.955096	TRUE	0.47	Migraine without aura
GTExv8.EUR.Brain_Caudate_basal_ganglia	STAT6	12	57132138	57132139	0.022877	rs715948	5.26	rs324015	0.0512	-3.92	4.69145	334	2	lasso	0.052	0.0015	-5.28	1.32e-07	0.00173	6935	NA	0.00238445	0.00238445	TRUE	-0.52	Migraine without aura
GTExv8.EUR.Brain_Cortex	AC025165.8	12	57618170	57618171	-0.02645	rs715948	5.26	rs715948	-0.000468	2.98	5.25544	327	1	top1	-0.00047	0.34	5.25544	1.48e-07	0	10000	0.000518	0.0027454	0.0027454	TRUE	0.24	Migraine without aura
GTExv8.EUR.Brain_Cortex	STAT6	12	57132138	57132139	0.07198	rs715948	5.26	rs324013	0.0226	3.74	-4.55019	337	1	top1	0.023	0.024	-4.55019	5.36e-06	0.02139	561	NA	0.0362343333333333	0.099428	FALSE	0.09	Migraine without aura
GTExv8.EUR.Brain_Nucleus_accumbens_basal_ganglia	NAB2	12	57088893	57088894	-0.001513	rs715948	5.26	rs715948	-0.00558	-3.19	5.25544	332	1	lasso	0.016	0.051	-5.25544	1.48e-07	0	10000	0.001415	0.00268679	0.00268679	TRUE	-1	Migraine without aura
GTExv8.EUR.Brain_Putamen_basal_ganglia	NAB2	12	57088893	57088894	0.008105	rs715948	5.26	rs715948	-0.00553	-2.86	5.25544	332	1	lasso	0.0041	0.2	-5.25544	1.48e-07	0	10000	0.001407	0.00253968	0.00253968	FALSE	-1	Migraine without aura
GTExv8.EUR.Brain_Substantia_nigra	ARHGAP9	12	57488813	57488814	-0.029058	rs715948	5.26	rs324015	0.0131	3.23	4.69145	341	1	top1	0.013	0.13	4.69145	2.71e-06	0.01029	1166	NA	0.01932	0.043631	TRUE	0.04	Migraine without aura
GTExv8.EUR.Brain_Substantia_nigra	DDIT3	12	57520516	57520517	-0.024062	rs715948	5.26	rs324015	-0.00475	2.89	4.69145	337	1	lasso	0.043	0.021	4.69145	2.71e-06	0.02429	494	NA	0.01932	0.043631	TRUE	0.48	Migraine without aura
GTExv8.EUR.Breast_Mammary_Tissue	LRP1	12	57128492	57128493	0.013019	rs715948	5.255	rs715948	0.0163	3.3	5.25544	332	1	top1	0.016	0.012	5.25544	1.48e-07	0	10000	0.00136	0.00289976	0.00289976	FALSE	0.37	Migraine without aura
GTExv8.EUR.Breast_Mammary_Tissue	GLI1	12	57460134	57460135	-0.01329	rs715948	5.255	rs12298170	0.0106	2.03	-4.70841	331	1	top1	0.011	0.034	-4.70841	2.5e-06	0.00579	2073	NA	0.0244912	0.0489825	FALSE	-0.14	Migraine without aura
GTExv8.EUR.Cells_EBV-transformed_lymphocytes	TAC3	12	57028882	57028883	-0.079796	rs715948	5.255	rs324013	0.0446	1.99	-4.55019	332	1	top1	0.045	0.014	-4.55019	5.36e-06	0.01218	985	NA	0.042411	0.084822	TRUE	-0.44	Migraine without aura
GTExv8.EUR.Colon_Transverse	PTGES3	12	56688407	56688408	0.003404	rs715948	5.26	rs4759275	0.00454	-2.8	-4.84589	320	1	top1	0.0045	0.13	4.84589	1.26e-06	0.00235	5101	NA	0.0114494366666667	0.0241781	FALSE	0.02	Migraine without aura
GTExv8.EUR.Colon_Transverse	LRP1	12	57128492	57128493	0.174152	rs715948	5.26	rs715948	0.119	-6.12	5.25544	332	332	susie	0.12	4.1e-10	-4.77558	1.79e-06	0.01013	1185	NA	0.0114494366666667	0.0343483	FALSE	-0.91	Migraine without aura
GTExv8.EUR.Colon_Transverse	NXPH4	12	57216794	57216795	0.007468	rs715948	5.26	rs1466535	-0.00102	2.83	-3.60487	340	2	lasso	0.0021	0.2	-4.8753	1.09e-06	0.00632	1900	NA	0.0114494366666667	0.020916	TRUE	-0.68	Migraine without aura
GTExv8.EUR.Colon_Transverse	NACA	12	56731594	56731595	0.016821	rs715948	5.26	rs324015	0.00719	-3	4.69145	333	1	top1	0.0072	0.078	-4.69145	2.71e-06	0.00912	1316	NA	0.0130005	0.0520022	FALSE	-0.26	Migraine without aura
GTExv8.EUR.Esophagus_Gastroesophageal_Junction	STAT6	12	57132138	57132139	0.066055	rs715948	5.26	rs324015	0.0184	-3.59	4.69145	340	1	top1	0.018	0.014	-4.69145	2.71e-06	0.00935	1284	NA	0.0368258	0.0497746	FALSE	-0.36	Migraine without aura
GTExv8.EUR.Esophagus_Mucosa	B4GALNT1	12	57633354	57633355	-0.000161	rs715948	5.26	rs715948	0.0207	-3.33	5.25544	336	1	top1	0.021	0.002	-5.25544	1.48e-07	0	10000	0.000411	0.00285166	0.00285166	FALSE	-0.13	Migraine without aura
GTExv8.EUR.Esophagus_Muscularis	STAT6	12	57132138	57132139	0.041206	rs715948	5.26	rs12298170	0.0411	4.32	-4.70841	335	1	top1	0.041	3.7e-05	-4.70841	2.5e-06	0.00544	2204	NA	0.0391331	0.04784	FALSE	-0.48	Migraine without aura
GTExv8.EUR.Heart_Left_Ventricle	LRP1	12	57128492	57128493	0.050901	rs715948	5.26	rs715948	0.00901	4.08	5.25544	332	6	enet	0.017	0.01	4.92371	8.49e-07	0.00234	5125	NA	0.0137971	0.0137971	TRUE	0.84	Migraine without aura
GTExv8.EUR.Heart_Left_Ventricle	KIF5A	12	57549997	57549998	0.003606	rs715948	5.26	rs12298170	0.00218	-2.36	-4.70841	333	1	top1	0.0022	0.19	4.70841	2.5e-06	0.00463	2592	NA	0.0203137	0.0406275	FALSE	0.05	Migraine without aura
GTExv8.EUR.Liver	HSD17B6	12	56752160	56752161	0.032058	rs715948	5.26	rs324015	-0.00559	-3.15	4.69145	336	1	lasso	0.027	0.016	-4.69145	2.71e-06	0.01029	1166	NA	0.0431053	0.0431053	FALSE	-0.48	Migraine without aura
GTExv8.EUR.Prostate	R3HDM2	12	57431004	57431005	-0.002156	rs715948	5.26	rs715948	0.00609	2.26	5.25544	335	1	top1	0.0061	0.15	5.25544	1.48e-07	0	10000	0.00186	0.00281777	0.00281777	TRUE	0.05	Migraine without aura
GTExv8.EUR.Prostate	STAC3	12	57251192	57251193	0.006413	rs715948	5.26	rs324015	0.00722	3.42	4.69145	344	1	lasso	0.023	0.023	4.69145	2.71e-06	0.01399	858	NA	0.0257978	0.0515957	FALSE	0.48	Migraine without aura
GTExv8.EUR.Skin_Not_Sun_Exposed_Suprapubic	TAC3	12	57028882	57028883	0.025011	rs715948	5.26	rs715948	-0.00173	-3.1	5.26	330	2	lasso	0.0016	0.2	-5.23	1.69e-07	7e-04	10000	0.00114	0.00344591	0.00344591	FALSE	-0.97	Migraine without aura
GTExv8.EUR.Skin_Sun_Exposed_Lower_leg	LRP1	12	57128492	57128493	0.09405	rs715948	5.26	rs324013	0.0368	-5.1	-4.55019	333	333	susie	0.044	1e-06	4.88692	1.02e-06	0.00154	7799	NA	0.0212415	0.0212415	FALSE	0.47	Migraine without aura
GTExv8.EUR.Small_Intestine_Terminal_Ileum	NAB2	12	57088893	57088894	0.014257	rs715948	5.255	rs10783813	-0.00653	-2.816	4.17428	325	3	lasso	0.064	0.0015	-5.00782	5.51e-07	0.00478	2511	NA	0.0100712	0.0100712	FALSE	-0.3	Migraine without aura
GTExv8.EUR.Testis	DCTN2	12	57547330	57547331	-0.017196	rs715948	5.255	rs324013	0.000226	2.156	-4.55019	339	1	top1	0.00023	0.3	-4.55019	5.36e-06	0.01463	820	NA	0.0492012266666667	0.147604	FALSE	-0.13	Migraine without aura
GTExv8.EUR.Uterus	LRP1	12	57128492	57128493	-0.003727	rs715948	5.26	rs324015	0.00512	2.52	4.69145	327	1	top1	0.0051	0.22	4.69145	2.71e-06	0.01226	979	NA	0.0460917	0.0460917	FALSE	0.39	Migraine without aura
GTExv8.EUR.Whole_Blood	DTX3	12	57604621	57604622	0.003663	rs715948	5.26	rs715948	-0.000555	-2.55	5.25544	332	1	top1	-0.00056	0.41	-5.25544	1.48e-07	0	10000	0.000866	0.00120117	0.00240234	FALSE	-0.19	Migraine without aura
GTExv8.EUR.Artery_Tibial	RP11-347I19.7	12	121800796	121800797	0.116928	rs895953	-3.99	rs11043203	0.108	-7.32	-3.97388	344	10	enet	0.11	7.9e-14	4.36227	1.29e-05	7e-04	10000	0.00224	0.0480125142857143	0.244945	TRUE	-0.96	Migraine without aura
GTExv8.EUR.Artery_Tibial	RHOF	12	121800676	121800677	0.151022	rs895953	-3.99	rs895951	0.0927	-6.86	-3.96101	343	5	lasso	0.1	9e-13	4.07058	4.69e-05	0.00189	6345	NA	0.0491879619047619	0.890537	FALSE	-0.97	Migraine without aura
GTExv8.EUR.Artery_Tibial	GLCE	15	69160583	69160584	0.062055	rs12441180	5.06	rs7167499	-0.000745	3.73	2.97012	359	359	susie	0.009	0.022	4.10468	4.05e-05	0.09091	132	NA	0.0491879619047619	0.769014	TRUE	0.23	Migraine without aura
GTExv8.EUR.Brain_Nucleus_accumbens_basal_ganglia	RP11-253M7.1	15	69415028	69415029	-0.024673	rs12441180	5.06	rs10400880	-0.00483	-2.99	4.68035	440	1	lasso	-0.0019	0.42	-4.68035	2.86e-06	0.00496	2419	NA	0.0259602	0.0519204	TRUE	-0.72	Migraine without aura
GTExv8.EUR.Adipose_Subcutaneous	RP11-252K23.2	16	75381259	75381260	0.291326	rs9928744	4.6	rs166013	0.243	11.62	3.04833	355	355	susie	0.31	9.4e-41	4.79762	1.61e-06	5e-04	10000	8.89e-05	0.0161741	0.0323481	TRUE	0.86	Migraine without aura
GTExv8.EUR.Adipose_Subcutaneous	TMEM170A	16	75465496	75465497	0.050283	rs9928744	4.6	rs4888380	-0.000673	3.82	4.28701	349	349	susie	0.0052	0.063	4.34456	1.4e-05	6e-04	10000	9.77e-05	0.0468813333333333	0.281288	FALSE	0.62	Migraine without aura
GTExv8.EUR.Artery_Aorta	RP11-252K23.2	16	75381259	75381260	0.434524	rs9928744	4.6	rs166013	0.276	10.47	3.05	354	29	enet	0.4	3.4e-38	4.45	8.42e-06	0.00513	2341	NA	0.0316996	0.158498	FALSE	0.86	Migraine without aura
GTExv8.EUR.Artery_Aorta	CFDP1	16	75433484	75433485	0.060016	rs9928744	4.6	rs9921330	0.0569	-4.56	4.48	347	1	top1	0.057	7.2e-06	-4.48	7.51e-06	0.01799	667	NA	0.0316996	0.141368	FALSE	-0.79	Migraine without aura
GTExv8.EUR.Artery_Tibial	BCAR1	16	75268052	75268053	0.161223	rs9928744	4.6	rs4888378	0.183	-9.51	3.97207	378	18	enet	0.19	4.7e-24	-4.20984	2.56e-05	0.00452	2653	NA	0.0480125142857143	0.486093	FALSE	-0.53	Migraine without aura
GTExv8.EUR.Artery_Tibial	RP11-252K23.2	16	75381259	75381260	0.414823	rs9928744	4.6	rs2650408	0.309	12.64	4.07883	354	28	enet	0.39	4.4e-53	4.30471	1.67e-05	0.0034	3526	NA	0.0480125142857143	0.3171	FALSE	0.84	Migraine without aura
GTExv8.EUR.Artery_Tibial	TMEM170A	16	75465496	75465497	0.032002	rs9928744	4.6	rs7186825	0.00546	3.33	4.21091	348	1	top1	0.0055	0.058	4.21091	2.54e-05	0.0625	192	NA	0.0480125142857143	0.482295	FALSE	0.61	Migraine without aura
GTExv8.EUR.Artery_Tibial	CHST6	16	75495258	75495259	0.023713	rs9928744	4.6	rs12933281	-0.000595	-2.78	4.15831	366	1	top1	-0.0006	0.4	-4.15831	3.21e-05	0.04938	243	NA	0.0480125142857143	0.609515	FALSE	-0.55	Migraine without aura
GTExv8.EUR.Brain_Hypothalamus	TMEM170A	16	75465496	75465497	0.089501	rs9928744	4.6	rs9921330	0.0268	3.55	4.47879	334	4	enet	0.04	0.0068	4.39674	1.1e-05	0.00645	1860	NA	0.036498	0.19118	FALSE	0.81	Migraine without aura
GTExv8.EUR.Breast_Mammary_Tissue	RP11-252K23.2	16	75381259	75381260	0.400762	rs9928744	4.6	rs166013	0.343	10.58	3.05	355	34	enet	0.39	1.1e-36	4.49332	7.01e-06	0.00467	2568	NA	0.0457823	0.137347	FALSE	0.85	Migraine without aura
GTExv8.EUR.Colon_Transverse	RP11-252K23.2	16	75381259	75381260	0.452058	rs9928744	4.6	rs9921330	0.274	10.02	4.47879	354	354	susie	0.39	1.8e-33	4.33005	1.49e-05	0.00479	2507	NA	0.0476526833333333	0.285916	FALSE	0.87	Migraine without aura
GTExv8.EUR.Esophagus_Muscularis	RP11-252K23.2	16	75381259	75381260	0.296961	rs9928744	4.6	rs2650408	0.252	10.38	4.07883	355	355	susie	0.33	2.7e-35	4.60686	4.09e-06	0.00339	3541	NA	0.0391331	0.0782662	FALSE	0.89	Migraine without aura
GTExv8.EUR.Whole_Blood	RP11-252K23.2	16	75381259	75381260	0.139773	rs9928744	4.6	rs9926453	0.122	9	4.32651	355	12	enet	0.14	6.5e-21	4.55441	5.25e-06	0.00334	3589	NA	0.028406	0.085218	FALSE	0.9	Migraine without aura
GTExv8.EUR.Adrenal_Gland	FASTKD2	2	206765547	206765548	0.092885	rs716630	4.239	rs10932181	-0.00208	-3.266	3.68047	481	14	enet	0.0041	0.18	-5.33878	9.36e-08	0	10000	1e-04	0.00165279	0.00165279	TRUE	-0.48	Migraine without aura
GTExv8.EUR.Adipose_Subcutaneous	TEF	22	41367332	41367333	0.014898	rs738140	-4.42	rs2024566	-0.00161	2.84	4.16182	262	262	susie	0.00028	0.29	4.4007	1.08e-05	0.0411	292	NA	0.0433987	0.216994	FALSE	-0.57	Migraine without aura
GTExv8.EUR.Adipose_Subcutaneous	RP5-821D11.7	22	41834664	41834665	0.019907	rs738140	-4.42	rs5758511	-0.00169	-3.35	-3.34905	325	325	susie	0.0089	0.022	4.43527	9.2e-06	0.00211	5674	NA	0.0433987	0.184846	FALSE	-0.66	Migraine without aura
GTExv8.EUR.Adrenal_Gland	DESI1	22	41621095	41621096	0.047739	rs738140	-4.42	rs1569451	-0.0039	-3.05	-3.67527	297	297	susie	0.024	0.018	4.72673	2.28e-06	0.00212	5658	NA	0.0134201	0.0402602	FALSE	-0.63	Migraine without aura
GTExv8.EUR.Artery_Tibial	EP300-AS1	22	41197455	41197456	0.00609	rs738140	-4.42	rs9611424	-0.0021	2.65	-0.44217	258	258	susie	-0.0011	0.5	4.13538	3.54e-05	0.02685	447	NA	0.0480125142857143	0.672175	FALSE	-0.52	Migraine without aura
GTExv8.EUR.Artery_Tibial	C22orf46	22	41688938	41688939	0.000937	rs738140	-4.42	rs139461	-0.00106	-2.49	0.00344	298	298	susie	0.00023	0.29	-4.24053	2.23e-05	0.03488	344	NA	0.0480125142857143	0.423432	FALSE	0.61	Migraine without aura
GTExv8.EUR.Brain_Caudate_basal_ganglia	CHADL	22	41240933	41240934	0.170505	rs738140	-4.42	rs2024566	0.023282	4.02	4.16182	253	40	enet	0.051	0.0017	4.50673	6.58e-06	0.01552	773	NA	0.0396203733333333	0.118861	FALSE	-0.49	Migraine without aura
GTExv8.EUR.Brain_Caudate_basal_ganglia	ACO2	22	41469124	41469125	0.040044	rs738140	-4.42	rs2073167	-0.004089	-2.81	-3.20803	287	287	susie	0.0039	0.2	4.53798	5.68e-06	0.01878	639	NA	0.0396203733333333	0.102604	FALSE	-0.7	Migraine without aura
GTExv8.EUR.Brain_Caudate_basal_ganglia	EP300-AS1	22	41197455	41197456	0.093599	rs738140	-4.42	rs9611613	0.002102	3.72	3.67728	261	10	enet	0.014	0.064	4.42006	9.87e-06	0.00951	1262	NA	0.0445729	0.178292	FALSE	-0.51	Migraine without aura
GTExv8.EUR.Brain_Cortex	RP4-756G23.5	22	41217626	41217627	0.044499	rs738140	-4.42	rs5995941	-0.00527	2.64	0.267527	261	31	enet	0.017	0.043	4.53147	5.86e-06	0.00587	2045	NA	0.0362343333333333	0.108703	TRUE	-0.43	Migraine without aura
GTExv8.EUR.Brain_Hypothalamus	CHADL	22	41240933	41240934	0.039319	rs738140	-4.42	rs738140	0.00115	-2.68	-4.41639	255	1	top1	0.0011	0.28	4.41639	1e-05	0	10000	0.0885	0.036498	0.1738	FALSE	-0.74	Migraine without aura
GTExv8.EUR.Brain_Hypothalamus	ZC3H7B	22	41301521	41301522	0.054502	rs738140	-4.42	rs926914	0.00405	3.42	3.87858	266	21	enet	0.0047	0.19	4.36706	1.26e-05	0.00884	1357	NA	0.036498	0.218988	FALSE	-0.44	Migraine without aura
GTExv8.EUR.Brain_Hypothalamus	CCDC134	22	41800678	41800679	0.027079	rs738140	-4.42	rs738140	0.0288	-2.88	-4.41639	317	1	lasso	0.03	0.017	4.41639	1e-05	0	10000	0.0585	0.036498	0.1738	FALSE	-1	Migraine without aura
GTExv8.EUR.Brain_Hypothalamus	NDUFA6-AS1	22	42090955	42090956	0.220565	rs738248	-4.19	rs17002948	0.0173	3.25	-1.65924	346	346	susie	0.018	0.052	-4.60657	4.09e-06	0.0121	992	NA	0.036498	0.0710842	FALSE	0.32	Migraine without aura
GTExv8.EUR.Brain_Substantia_nigra	EP300-AS1	22	41197455	41197456	0.036864	rs738140	-4.42	rs1046088	-0.00766	2.7	1.05049	265	265	susie	0.0072	0.19	4.63307	3.6e-06	9e-04	10000	0.00222	0.01932	0.05796	FALSE	-0.68	Migraine without aura
GTExv8.EUR.Colon_Transverse	ACO2	22	41469124	41469125	0.021261	rs738140	-4.42	rs2024566	-0.00342	2.84	4.16182	282	2	lasso	-0.0013	0.43	4.54723	5.44e-06	0.00219	5479	NA	0.0208776	0.104388	FALSE	-0.39	Migraine without aura
GTExv8.EUR.Heart_Atrial_Appendage	TNFRSF13C	22	41926817	41926818	0.055435	rs738140	-4.42	rs10483213	-0.00216	-3.89	-2.14377	339	339	susie	0.012	0.027	5.23684	1.63e-07	0.00412	2910	NA	0.00292862	0.00292862	TRUE	-0.67	Migraine without aura
GTExv8.EUR.Heart_Atrial_Appendage	L3MBTL2	22	41205204	41205205	0.058007	rs738140	-4.42	rs738628	0.0127	-4.25	-3.52789	259	15	enet	0.037	0.00032	4.58457	4.55e-06	0.00825	1454	NA	0.0392878	0.0817498	FALSE	-0.6	Migraine without aura
GTExv8.EUR.Heart_Atrial_Appendage	TOB2	22	41447022	41447023	-0.00753	rs738140	-4.42	rs738140	-0.0028	-2.58	-4.41639	277	1	lasso	0.02	0.0068	4.41639	1e-05	0	10000	0.0956	0.0449175	0.17967	FALSE	-1	Migraine without aura
GTExv8.EUR.Pituitary	RP4-669P10.19	22	42132602	42132603	0.251809	rs738248	-4.19	rs5758637	0.19	7.02	-3.65634	349	24	enet	0.23	4e-14	-4.64599	3.38e-06	0.00978	1227	NA	0.0404048	0.0681138	FALSE	0.56	Migraine without aura
GTExv8.EUR.Testis	SREBF2	22	41866830	41866831	0.193684	rs738140	-4.42	rs1569451	0.0772	-5.56	-3.67527	330	32	enet	0.11	2.3e-08	4.56312	5.04e-06	0.01227	978	NA	0.0492012266666667	0.138792	FALSE	-0.7	Migraine without aura
GTExv8.EUR.Artery_Tibial	RASGRF2-AS1	5	80952979	80952980	0.016604	rs865635	3.976	rs1650697	-0.00124	3.18	3.51139	470	2	lasso	0.006	0.049	4.1428	3.43e-05	0.00326	3685	NA	0.0480125142857143	0.651288	TRUE	0.44	Migraine without aura
GTExv8.EUR.Heart_Atrial_Appendage	PAM	5	102753980	102753981	0.070395	rs459202	-4.02	rs246906	0.0211	3.89	-3.20816	306	306	susie	0.025	0.0028	-4.50758	6.56e-06	0.01676	716	NA	0.0392878	0.117864	TRUE	0.67	Migraine without aura
GTExv8.EUR.Artery_Aorta	PHACTR1	6	12716804	12716805	0.152042	rs9349379	-6.13	rs9349379	0.138	-6.83	-6.13176	501	11	enet	0.15	1.9e-13	5.63868	1.71e-08	5e-04	10000	8.75e-05	0.00032189	0.00032189	FALSE	-0.85	Migraine without aura
GTExv8.EUR.Artery_Coronary	PHACTR1	6	12716804	12716805	0.227109	rs9349379	-6.13	rs9349379	0.104	-4.96	-6.13176	493	1	top1	0.1	7.9e-06	6.13176	8.69e-10	0	10000	2.57e-05	1.5291793e-05	1.5291793e-05	TRUE	-0.62	Migraine without aura
GTExv8.EUR.Artery_Tibial	PHACTR1	6	12716804	12716805	0.361895	rs9349379	-6.13	rs9349379	0.293	-11.87	-6.13176	495	1	top1	0.29	9.3e-38	6.13176	8.69e-10	0	10000	2.68e-05	1.6500572e-05	1.6500572e-05	FALSE	-0.68	Migraine without aura
GTExv8.EUR.Brain_Amygdala	COX6A1P2	6	37044859	37044860	-0.038816	rs3176321	-5.21	rs3176321	0.016	-3.09	-5.20783	541	1	lasso	0.018	0.077	5.20783	1.91e-07	0	10000	9.07e-08	0.00316372	0.00316372	TRUE	-1	Migraine without aura
GTExv8.EUR.Adipose_Subcutaneous	UFL1	6	96521594	96521595	0.033509	rs11153082	6.63	rs1127175	0.00411	3.92	5.90238	421	2	lasso	0.011	0.011	5.07705	3.83e-07	0.01282	936	NA	0.00769524	0.00769524	FALSE	0.84	Migraine without aura
GTExv8.EUR.Artery_Aorta	UFL1	6	96521594	96521595	0.027192	rs11153082	6.63	rs7770889	-0.00239	3.07	5.41408	422	9	enet	-0.0018	0.53	4.98218	6.29e-07	0.01425	842	NA	0.00592015	0.0118403	FALSE	0.69	Migraine without aura
GTExv8.EUR.Artery_Tibial	UFL1	6	96521594	96521595	0.085822	rs11153082	6.63	rs2983896	0.0438	5.95	4.59595	421	4	lasso	0.056	1e-07	5.7626	8.28e-09	0.00915	1311	NA	7.861032e-05	0.000157221	FALSE	0.92	Migraine without aura
GTExv8.EUR.Brain_Anterior_cingulate_cortex_BA24	UFL1	6	96521594	96521595	0.114876	rs11153082	6.63	rs2499775	0.0523	3.88	5.92119	411	411	susie	0.065	0.0017	5.55079	2.84e-08	0.00568	2111	NA	0.000486634	0.000486634	FALSE	0.93	Migraine without aura
GTExv8.EUR.Brain_Hippocampus	GPR63	6	96837462	96837463	0.035666	rs11153082	6.63	rs2273621	0.023	-3.12	6.4569	404	1	top1	0.023	0.035	-6.4569	1.07e-10	0.00315	3808	NA	1.81044e-06	1.81044e-06	TRUE	-0.78	Migraine without aura
GTExv8.EUR.Brain_Putamen_basal_ganglia	FHL5	6	96562547	96562548	0.087666	rs11153082	6.63	rs2983896	0.0339	-3.75	4.59595	416	1	top1	0.034	0.013	-4.6	4.31e-06	0.07643	157	NA	0.0369798	0.0739596	FALSE	-0.78	Migraine without aura
GTExv8.EUR.Lung	UFL1	6	96521594	96521595	0.017268	rs11153082	6.63	rs1127175	0.0194	3.51	5.90238	421	1	top1	0.019	0.0021	5.90238	3.58e-09	0.01648	728	NA	7.406304e-05	7.406304e-05	FALSE	0.87	Migraine without aura
GTExv8.EUR.Spleen	UFL1	6	96521594	96521595	0.05157	rs11153082	6.63	rs9486181	0.00383	3.45	5.54683	422	1	top1	0.0038	0.2	5.54683	2.91e-08	0.04096	293	NA	0.000556101	0.000556101	FALSE	0.83	Migraine without aura
GTExv8.EUR.Whole_Blood	UFL1	6	96521594	96521595	0.05935	rs11153082	6.63	rs1127175	0.0175	4.64	5.90238	421	1	top1	0.017	0.001	5.90238	3.58e-09	0.00801	1498	NA	5.811056e-05	5.811056e-05	FALSE	0.84	Migraine without aura
GTExv8.EUR.Brain_Hypothalamus	SDK1	7	3301447	3301448	0.030207	rs13310805	-3.85	rs4416733	0.0027	-3.2	3.08749	568	2	lasso	0.0051	0.18	-4.21068	2.55e-05	0.00424	2833	NA	0.0492433333333333	0.44319	TRUE	0.22	Migraine without aura
GTExv8.EUR.Artery_Tibial	MTDHP1	7	64942925	64942926	0.009977	rs4717222	4.08	rs13236784	0.000208	2.56	4.03597	252	1	top1	0.00021	0.3	4.03597	5.44e-05	0.00368	3261	NA	0.0491879619047619	1	TRUE	0.81	Migraine without aura
GTExv8.EUR.Whole_Blood	ARPC1B	7	99374248	99374249	0.036417	rs11972210	4.01	rs11972210	0.00717	4.15	4.01193	301	4	lasso	0.017	0.0012	4.44398	8.83e-06	6e-04	10000	9.68e-05	0.0358321	0.143329	TRUE	0.93	Migraine without aura
GTExv8.EUR.Cells_EBV-transformed_lymphocytes	RP11-344B23.2	9	36856554	36856555	0.08215	rs7031673	-3.54	rs10123586	-0.00859	2.864	-1.54292	387	39	enet	0.0047	0.22	-4.8372	1.32e-06	1e-04	10000	0.000731	0.020889	0.020889	TRUE	0.39	Migraine without aura

## Sheet: S9
Table S9. Significance results of MAGMA analysis of migraine and its subtypes.
GENE	GENE_ID	CHR	START	STOP	NSNPS	NPARAM	N	ZSTAT	P	P.fdr	P.bonferroni	TRAIT
UFL1	ENSG00000014123	6	96969471	97003152	128	46	2461948	7.8546	2.005e-15	3.85762e-11	3.85762e-11	Overall migraine
PRDM16	ENSG00000142611	1	2985732	3355185	3155	331	2461948	7.4948	3.3197e-14	3.1935514e-10	6.3871028e-10	Overall migraine
FHL5	ENSG00000112214	6	97010424	97064512	345	36	2461948	6.8031	5.1203e-12	3.28381906666667e-08	9.8514572e-08	Overall migraine
MEF2D	ENSG00000116604	1	156433519	156470620	179	47	2461948	6.7252	8.7657e-12	4.2163017e-08	1.68652068e-07	Overall migraine
STAT6	ENSG00000166888	12	57489191	57525922	142	46	2461948	6.1094	5e-10	1.924e-06	9.62e-06	Overall migraine
TRPM8	ENSG00000144481	2	234826043	234928166	744	125	2461948	6.0733	6.2655e-10	2.009137e-06	1.2054822e-05	Overall migraine
PHACTR1	ENSG00000112137	6	12717893	13288645	3115	175	2461948	5.9584	1.274e-09	3.50168e-06	2.451176e-05	Overall migraine
CALCB	ENSG00000175868	11	14926543	15103888	787	54	2461948	5.4095	3.1606e-08	7.601243e-05	0.000608099	Overall migraine
LRP1	ENSG00000123384	12	57522276	57607134	320	96	2461948	5.3062	5.5978e-08	0.000119668524444444	0.00107702	Overall migraine
NAB2	ENSG00000166886	12	57482677	57489259	32	21	2461948	4.7164	1.2003e-06	0.00230938	0.0230938	Overall migraine
SMARCC1	ENSG00000173473	3	47626762	47823596	632	63	2461948	4.3396	7.1357e-06	0.0114409056666667	0.137291	Overall migraine
MRGPRE	ENSG00000184350	11	3248928	3253616	52	26	2461948	4.3503	6.7977e-06	0.0114409056666667	0.130788	Overall migraine
CALCA	ENSG00000110680	11	14988214	14993900	24	16	2461948	4.2858	9.1049e-06	0.0134753	0.175178	Overall migraine
ASTN2	ENSG00000148219	9	119187504	120177348	6264	259	2461948	4.2536	1.0518e-05	0.0134911	0.202366	Overall migraine
B9D2	ENSG00000123810	19	41860326	41870078	49	19	2461948	4.2647	1.0009e-05	0.0134911	0.192573	Overall migraine
CSPG5	ENSG00000114646	3	47603729	47622282	60	23	2461948	4.2127	1.2619e-05	0.0148725	0.24279	Overall migraine
PAPPA-AS1	ENSG00000256040	9	119160439	119162885	12	7	2461948	4.2035	1.3141e-05	0.0148725	0.252833	Overall migraine
TMEM91	ENSG00000142046	19	41856816	41889988	153	36	2461948	4.0332	2.7507e-05	0.0294019266666667	0.529235	Overall migraine
HJURP	ENSG00000123485	2	234742062	234763212	156	39	2461948	3.9791	3.4584e-05	0.032304	0.665396	Overall migraine
TJP2	ENSG00000119139	9	71736209	71870124	857	69	2461948	3.9745	3.5259e-05	0.032304	0.678383	Overall migraine
KTN1	ENSG00000126777	14	56025790	56168244	916	51	2461948	3.9791	3.4594e-05	0.032304	0.665589	Overall migraine
FXN	ENSG00000165060	9	71650175	71715094	436	40	2461948	3.9564	3.8041e-05	0.0332685836363636	0.731909	Overall migraine
SLC24A3	ENSG00000185052	20	19193290	19703581	3032	215	2461948	3.9402	4.071e-05	0.0339842533333333	0.78326	Overall migraine
C20orf112	ENSG00000197183	20	31030862	31172876	637	72	2461948	3.9305	4.2392e-05	0.0339842533333333	0.815622	Overall migraine
MAP4	ENSG00000047849	3	47892182	48130769	758	67	2461948	3.9045	4.7203e-05	0.0349302	0.908186	Overall migraine
SUGCT	ENSG00000175600	7	40174575	40900362	3391	200	2461948	3.9047	4.7164e-05	0.0349302	0.907435	Overall migraine
DHX30	ENSG00000132153	3	47844399	47891685	127	45	2461948	3.8488	5.935e-05	0.0393756551724138	1	Overall migraine
SFXN2	ENSG00000156398	10	104474295	104503249	139	51	2461948	3.8563	5.756e-05	0.0393756551724138	1	Overall migraine
CTC-435M10.3	ENSG00000255730	19	41856758	41930906	408	46	2461948	3.8583	5.7085e-05	0.0393756551724138	1	Overall migraine
ADAMTSL4	ENSG00000143382	1	150521884	150533413	72	36	2461948	3.83	6.4064e-05	0.0410863786666667	1	Overall migraine
PTX3	ENSG00000163661	3	157154578	157161417	35	14	2461948	3.8017	7.1849e-05	0.0445927341935484	1	Overall migraine
HHIPL1	ENSG00000182218	14	100111447	100146906	222	41	2461948	3.7767	7.9458e-05	0.0477741	1	Overall migraine
TRIM40	ENSG00000204614	6	30103885	30116512	155	17	352250	5.4236	2.9208e-08	0.000558253	0.000558253	Migraine with aura
SLC26A6	ENSG00000225697	3	48663156	48672926	34	12	352250	5.1145	1.5731e-07	0.00150333	0.00300667	Migraine with aura
RPP21	ENSG00000241370	6	30312908	30314661	16	7	352250	4.9814	3.1569e-07	0.00201126	0.00603378	Migraine with aura
CELSR3	ENSG00000008300	3	48673902	48700348	48	13	352250	4.9242	4.2347e-07	0.0020234455275	0.00809378	Migraine with aura
NCKIPSD	ENSG00000213672	3	48701364	48723797	64	17	352250	4.7555	9.9e-07	0.00270312428571429	0.0189219	Migraine with aura
HIST1H2BD	ENSG00000158373	6	26158349	26171577	39	19	352250	4.7659	9.4022e-07	0.00270312428571429	0.0179704	Migraine with aura
DRD2	ENSG00000149295	11	113280318	113346413	265	43	352250	4.8079	7.6252e-07	0.00270312428571429	0.014574	Migraine with aura
MAEA	ENSG00000090316	4	1283639	1333935	349	35	352250	4.6351	1.7836e-06	0.00426124	0.0340899	Migraine with aura
TRIM31	ENSG00000204616	6	30070674	30080883	103	30	352250	4.601	2.1024e-06	0.0044648	0.0401832	Migraine with aura
TRIM10	ENSG00000204613	6	30119722	30128711	84	13	352250	4.5512	2.6668e-06	0.00509705	0.0509705	Migraine with aura
FBXO48	ENSG00000204923	2	68686551	68694390	18	8	352250	4.4683	3.943e-06	0.00612012962307692	0.0753626	Migraine with aura
TRIM26	ENSG00000234127	6	30152232	30181204	188	34	352250	4.4684	3.9404e-06	0.00612012962307692	0.0753129	Migraine with aura
SOX7	ENSG00000258724	8	10582909	10697357	814	40	352250	4.4566	4.1627e-06	0.00612012962307692	0.0795617	Migraine with aura
IP6K2	ENSG00000068745	3	48725436	48777786	147	31	352250	4.3776	6.0008e-06	0.00819237788571429	0.114693	Migraine with aura
RAI1	ENSG00000108557	17	17584787	17714767	381	69	352250	4.2688	9.8253e-06	0.0125194	0.187791	Migraine with aura
FHOD3	ENSG00000134775	18	33877677	34360018	1888	167	352250	4.152	1.6477e-05	0.0185249941764706	0.314925	Migraine with aura
RRBP1	ENSG00000125844	20	17594323	17662940	288	66	352250	4.1571	1.6115e-05	0.0185249941764706	0.308006	Migraine with aura
SOX7	ENSG00000171056	8	10581278	10697357	824	35	352250	4.1014	2.053e-05	0.0217994383333333	0.39239	Migraine with aura
PINX1	ENSG00000254093	8	10622473	10697394	578	33	352250	4.0667	2.3843e-05	0.0239848031052632	0.455711	Migraine with aura
ZBED4	ENSG00000100426	22	50247490	50283726	212	23	352250	4.0488	2.5738e-05	0.0245284	0.49193	Migraine with aura
ALG12	ENSG00000182858	22	50293877	50312106	123	16	352250	4.038	2.695e-05	0.0245284	0.515095	Migraine with aura
CACNA1A	ENSG00000141837	19	13317256	13734804	2147	241	352250	4.0125	3.0042e-05	0.0260996702727273	0.574193	Migraine with aura
KITLG	ENSG00000049130	12	88886570	88974628	286	20	352250	3.9901	3.3021e-05	0.0274405	0.63113	Migraine with aura
SUMO1	ENSG00000116030	2	203070903	203103331	99	22	352250	3.9636	3.6921e-05	0.029403	0.705671	Migraine with aura
SPRY2	ENSG00000136158	13	80910111	80915086	12	6	352250	3.9384	4.1021e-05	0.0313614	0.784034	Migraine with aura
MICB	ENSG00000204516	6	31462658	31478901	241	28	352250	3.9245	4.3454e-05	0.0319437039230769	0.830536	Migraine with aura
TXNDC5	ENSG00000239264	6	7881483	8026646	819	92	352250	3.904	4.7298e-05	0.0334817286666667	0.904007	Migraine with aura
ARL6IP4	ENSG00000182196	12	123464607	123467456	3	2	352250	3.8718	5.4008e-05	0.0368662465714286	1	Migraine with aura
KLHDC8B	ENSG00000185909	3	49209044	49213917	13	5	352250	3.8185	6.7123e-05	0.0393924721818182	1	Migraine with aura
AGAP5	ENSG00000172650	10	75434033	75457639	33	18	352250	3.8306	6.3905e-05	0.0393924721818182	1	Migraine with aura
ANKK1	ENSG00000170209	11	113258513	113271140	52	12	352250	3.8153	6.8014e-05	0.0393924721818182	1	Migraine with aura
RERG	ENSG00000134533	12	15260717	15501609	791	68	352250	3.8395	6.1639e-05	0.0393924721818182	1	Migraine with aura
CRELD2	ENSG00000184164	22	50311815	50321188	104	9	352250	3.8274	6.4751e-05	0.0393924721818182	1	Migraine with aura
GNB1	ENSG00000078369	1	1716729	1822495	349	63	352250	3.7979	7.2964e-05	0.0400188	1	Migraine with aura
RDH16	ENSG00000139547	12	57345219	57353158	24	9	352250	3.7968	7.3283e-05	0.0400188	1	Migraine with aura
TMC1	ENSG00000165091	9	75136717	75451267	1312	52	352250	3.7873	7.6144e-05	0.0404261186666667	1	Migraine with aura
CCDC36	ENSG00000173421	3	49235861	49295537	159	39	352250	3.7796	7.8534e-05	0.0405681173513514	1	Migraine with aura
OGFOD2	ENSG00000111325	12	123459127	123464590	14	7	352250	3.7699	8.1653e-05	0.0410693102368421	1	Migraine with aura
ZFAND5	ENSG00000107372	9	74966341	74980163	52	14	352250	3.7189	0.00010003	0.0490223946153846	1	Migraine with aura
ITPKB	ENSG00000143772	1	226819391	226927024	355	69	350510	5.5952	1.1021e-08	0.0001053221865	0.000210644	Migraine without aura
UFL1	ENSG00000014123	6	96969471	97003152	97	32	350510	5.6303	8.9959e-09	0.0001053221865	0.0001719386367	Migraine without aura
PRDM16	ENSG00000142611	1	2985732	3355185	2377	275	350510	5.0657	2.0346e-07	0.000777746	0.00388873	Migraine without aura
FHL5	ENSG00000112214	6	97010424	97064512	287	27	350510	5.0732	1.9562e-07	0.000777746	0.00373888	Migraine without aura
STAT6	ENSG00000166888	12	57489191	57525922	114	33	350510	5.1405	1.37e-07	0.000777746	0.00261848	Migraine without aura
LRP1	ENSG00000123384	12	57522276	57607134	265	62	350510	4.7005	1.2978e-06	0.00413414	0.0248049	Migraine without aura
CFDP1	ENSG00000153774	16	75327596	75467383	830	31	350510	4.1724	1.5068e-05	0.0335815	0.287995	Migraine without aura
FBXO46	ENSG00000177051	19	46213887	46234162	50	27	350510	4.1614	1.5813e-05	0.0335815	0.302234	Migraine without aura
ZC3H7B	ENSG00000100403	22	41697526	41756151	184	40	350510	4.1936	1.3726e-05	0.0335815	0.262345	Migraine without aura

## Sheet: S10
Table S10. Significance results of JTI-PrediXcan analysis of migraine and its subtypes.
gene	genename	zscore	effect_size	pvalue	pred_perf_R2	pred_perf_pval	n_snps_used	n_snps_in_model	P.fdr	P.bonferroni	tissue	TRAIT
ENSG00000123384	LRP1	10.4744896505458	0.0340336516769514	0	0.0131105854240185	0.0057257777727115	4	4	0	0	JTI_Adipose_Subcutaneous	Overall migraine
ENSG00000186615	KTN1-AS1	5.19940295528732	0.00523161252154446	1.99929676591992e-07	0.0593973244169626	2.65157038126933e-09	10	10	0.00101975255668678	0.0027088471881449	JTI_Adipose_Subcutaneous	Overall migraine
ENSG00000184350	MRGPRE	-5.17674	-0.0188209	2.25792137431569e-07	0.0107625929812474	0.0123500169006913	7	7	0.00101975255668678	0.00305925767006033	JTI_Adipose_Subcutaneous	Overall migraine
ENSG00000014123	UFL1	4.64974287954612	0.00650676803222124	3.3234909539992e-06	0.0471954824409217	1.23338870528248e-07	22	22	0.0112574947339338	0.0450299789357352	JTI_Adipose_Subcutaneous	Overall migraine
ENSG00000123810	B9D2	-4.58748	-0.0116872	4.48635677741116e-06	0.0266382414769004	7.74628416876114e-05	6	6	0.0121571295954288	0.0607856479771438	JTI_Adipose_Subcutaneous	Overall migraine
ENSG00000109332	UBE2D3	4.39239534797143	0.00668709460805087	1.12108598222527e-05	0.0264320148071265	8.26505418170264e-05	9	9	0.0253159899552836	0.151895939731702	JTI_Adipose_Subcutaneous	Overall migraine
ENSG00000011028	MRC2	4.28100212558565	0.00425205003685398	1.86053580659706e-05	0.0710855083754877	6.51967189705505e-11	10	10	0.0360119994908337	0.252083996435836	JTI_Adipose_Subcutaneous	Overall migraine
ENSG00000166886	NAB2	-4.21218	-0.0143104	2.52920606782503e-05	0.0247523886434784	0.000140197784380176	3	3	0.0428352662662017	0.342682130129613	JTI_Adipose_Subcutaneous	Overall migraine
ENSG00000014123	UFL1	5.19615657218565	0.010686915726341	2.03450922553472e-07	0.0192980658361187	0.00256930977519755	7	7	0.00241584356307612	0.00263875846551853	JTI_Adipose_Visceral_Omentum	Overall migraine
ENSG00000186615	KTN1-AS1	5.08248541665844	0.00484565835239733	3.72527920289301e-07	0.109239728912809	2.0406364145148e-13	7	7	0.00241584356307612	0.00483168712615223	JTI_Adipose_Visceral_Omentum	Overall migraine
ENSG00000101444	AHCY	4.37860488585744	0.0117530558824075	1.19441454093927e-05	0.011044233413277	0.0228377417955416	10	10	0.0479413192552485	0.154915565959823	JTI_Adipose_Visceral_Omentum	Overall migraine
ENSG00000011028	MRC2	4.33186297680346	0.00484830663439549	1.47852950671545e-05	0.0613624559471375	5.47263533717045e-08	3	3	0.0479413192552485	0.191765277020994	JTI_Adipose_Visceral_Omentum	Overall migraine
ENSG00000166888	STAT6	-7.29444	-0.0125252	2.99982261253717e-13	0.0867339532287577	4.80570092025863e-06	14	14	3.09911674101215e-09	3.09911674101215e-09	JTI_Adrenal_Gland	Overall migraine
ENSG00000186615	KTN1-AS1	5.02768791805616	0.00489171949673437	4.96428919971592e-07	0.0708881559741722	3.84168819977288e-05	15	15	0.00217711930175087	0.00512860717222652	JTI_Adrenal_Gland	Overall migraine
ENSG00000213281	NRAS	-4.98111	-0.013504	6.32209651074689e-07	0.026711944535255	0.0124834648672309	8	8	0.00217711930175087	0.00653135790525261	JTI_Adrenal_Gland	Overall migraine
ENSG00000123810	B9D2	-4.57219	-0.01159	4.82644089006001e-06	0.0401920408567224	0.00210496641152958	6	6	0.0124654902088025	0.04986196083521	JTI_Adrenal_Gland	Overall migraine
ENSG00000182218	HHIPL1	4.36361638923154	0.00615157778837806	1.27929827675732e-05	0.112002431402886	1.67074282804274e-07	16	16	0.0264328609943597	0.132164304971799	JTI_Adrenal_Gland	Overall migraine
ENSG00000011028	MRC2	4.29205707119361	0.00482945680415672	1.77025431458144e-05	0.156287017538682	3.8784004192033e-10	8	8	0.0304808288732348	0.182884973239409	JTI_Adrenal_Gland	Overall migraine
ENSG00000156398	SFXN2	-4.21272	-0.00566781	2.5231227351652e-05	0.055795895286863	0.000274938893260064	4	4	0.0372376871099881	0.260663809769917	JTI_Adrenal_Gland	Overall migraine
ENSG00000172247	C1QTNF4	4.15198517961048	0.00282648405443405	3.29603611497475e-05	0.0985657844807201	1.00471165058428e-06	12	13	0.0425641863797552	0.340513491038041	JTI_Adrenal_Gland	Overall migraine
ENSG00000123384	LRP1	10.5842456685397	0.0253739340832777	0	0.152979180895641	1.34963475103924e-15	7	7	0	0	JTI_Artery_Aorta	Overall migraine
ENSG00000112137	PHACTR1	8.81668241794657	0.00543975204004001	0	0.137521230676317	4.61888928891404e-14	23	23	0	0	JTI_Artery_Aorta	Overall migraine
ENSG00000166888	STAT6	-7.60656	-0.0308331	2.8199664825479e-14	0.0354387479735445	0.00019552862644491	5	5	1.24106724896933e-10	3.72320174690799e-10	JTI_Artery_Aorta	Overall migraine
ENSG00000175600	SUGCT	-7.32046	-0.00647492	2.4713564528156e-13	0.181103334393296	1.86909761002461e-18	1	1	8.15732981163109e-10	3.26293192465244e-09	JTI_Artery_Aorta	Overall migraine
ENSG00000014123	UFL1	7.0380209142541	0.0164515540664949	1.94999572045162e-12	0.0289843120496094	0.000771235293977705	9	9	5.14915869942455e-09	2.57457934971227e-08	JTI_Artery_Aorta	Overall migraine
ENSG00000232458	LINC01450	-6.39606	-0.0172713	1.59440904923258e-10	0.0423659960715082	4.50701541504187e-05	8	8	3.50849711283629e-07	2.10509826770178e-06	JTI_Artery_Aorta	Overall migraine
ENSG00000224017	LINC01449	-6.14991	-0.004896	7.75267849917327e-10	0.120486915633635	2.1245271411662e-12	54	54	1.46226591749407e-06	1.02358614224585e-05	JTI_Artery_Aorta	Overall migraine
ENSG00000185052	SLC24A3	-5.4468	-0.00585919	5.12835931498756e-08	0.0814162287257587	1.1017468285079e-08	10	10	8.46371600447259e-05	0.000677097280357808	JTI_Artery_Aorta	Overall migraine
ENSG00000134198	TSPAN2	5.35909579980431	0.00439160397170598	8.36394975500809e-08	0.106844787950535	4.35574670363251e-11	16	16	0.000122699142905969	0.00110429228615372	JTI_Artery_Aorta	Overall migraine
ENSG00000243927	MRPS6	-4.66585	-0.00561903	3.07347956818305e-06	0.0796253031114618	1.61985290079993e-08	13	13	0.00405791507387208	0.0405791507387208	JTI_Artery_Aorta	Overall migraine
ENSG00000182218	HHIPL1	4.45199495201727	0.00413801607068297	8.50761665671662e-06	0.111291862296781	1.6341476588715e-11	17	17	0.0094776832217423	0.11232606271863	JTI_Artery_Aorta	Overall migraine
ENSG00000164032	H2AFZ	-4.43257	-0.0198552	9.31144064586498e-06	0.0164444950558977	0.0115707039433538	6	6	0.0094776832217423	0.122938950847355	JTI_Artery_Aorta	Overall migraine
ENSG00000227456	LINC00310	-4.4321	-0.00768275	9.33196106056577e-06	0.06161901672559	7.61014047023526e-07	2	2	0.0094776832217423	0.12320988188265	JTI_Artery_Aorta	Overall migraine
ENSG00000186615	KTN1-AS1	4.38363506350914	0.00612529173649048	1.16715230407127e-05	0.0858814516320031	4.20477217281204e-09	3	3	0.0110070799076093	0.15409911870653	JTI_Artery_Aorta	Overall migraine
ENSG00000234350	AC007405.1	4.3683837082257	0.0179673477427966	1.25169437599215e-05	0.0404129753399921	6.81481670627004e-05	4	4	0.0110174138974829	0.165261208462244	JTI_Artery_Aorta	Overall migraine
ENSG00000204334	ERICH2	4.34973103677829	0.00541213668805095	1.36304609641424e-05	0.0451329833841419	2.50920592564042e-05	19	19	0.0112476860068483	0.179962976109572	JTI_Artery_Aorta	Overall migraine
ENSG00000143382	ADAMTSL4	-4.31809	-0.00265964	1.57385283086064e-05	0.249839795736895	7.48064575830857e-26	6	6	0.01222328172109	0.20779578925853	JTI_Artery_Aorta	Overall migraine
ENSG00000198743	SLC5A3	-4.30152	-0.0060486	1.69630700070922e-05	0.0763121198609561	3.30050016694115e-08	26	26	0.0124424118502021	0.223963413303638	JTI_Artery_Aorta	Overall migraine
ENSG00000141699	RETREG3	-4.18359	-0.00671452	2.8694615621383e-05	0.0311713189040576	0.000484031745335253	5	5	0.0199397373710063	0.37885501004912	JTI_Artery_Aorta	Overall migraine
ENSG00000011028	MRC2	4.15336599933127	0.00272323687035069	3.27620096824965e-05	0.196892869041246	4.22906875667439e-20	15	15	0.0216278406919001	0.432556813838001	JTI_Artery_Aorta	Overall migraine
ENSG00000076685	NT5C2	-4.11824	-0.00488821	3.81780230926942e-05	0.0434149390087429	3.60963247832314e-05	17	17	0.0218175063862841	0.504064438892841	JTI_Artery_Aorta	Overall migraine
ENSG00000128683	GAD1	4.11328545155492	0.00282208048420627	3.90067562927587e-05	0.2102061258311	1.64015455847736e-21	20	20	0.0218175063862841	0.515006203333293	JTI_Artery_Aorta	Overall migraine
ENSG00000197321	SVIL	4.11069804071456	0.00534120760719718	3.94464785451465e-05	0.236306258723524	2.40208145241699e-24	6	6	0.0218175063862841	0.520811856231569	JTI_Artery_Aorta	Overall migraine
ENSG00000172247	C1QTNF4	4.10945627248419	0.00242720506594698	3.9659179979612e-05	0.192016987981006	1.37273357182276e-19	9	10	0.0218175063862841	0.523620153270817	JTI_Artery_Aorta	Overall migraine
ENSG00000259868	AL163952.1	4.03377464825714	0.0123711749886543	5.48879590827056e-05	0.0202588438638036	0.00502745774442542	3	3	0.0280256146080333	0.724685723768962	JTI_Artery_Aorta	Overall migraine
ENSG00000143369	ECM1	-4.03249	-0.004311	5.51894251161755e-05	0.0968881390379606	3.85604805596836e-10	4	4	0.0280256146080333	0.728665979808865	JTI_Artery_Aorta	Overall migraine
ENSG00000246560	UBE2D3-AS1	-4.0092	-0.0061668	6.09244384217611e-05	0.0374825059231627	0.000126774621200031	7	7	0.0297920503882412	0.804385360482512	JTI_Artery_Aorta	Overall migraine
ENSG00000204428	LY6G5C	3.97946536379973	0.00267362721115747	6.9070421661932e-05	0.12669696113374	5.30129730905019e-13	8	8	0.0325691706143746	0.911936777202488	JTI_Artery_Aorta	Overall migraine
ENSG00000112214	FHL5	-3.90584	-0.00845286	9.38988991425749e-05	0.0485994126342301	1.20462077300935e-05	12	12	0.0427499022544626	1	JTI_Artery_Aorta	Overall migraine
ENSG00000239467	AC007405.3	3.8902335094068	0.00434789803576218	0.000100147805030648	0.115375469861395	6.61846563334079e-12	5	5	0.0440750489939882	1	JTI_Artery_Aorta	Overall migraine
ENSG00000172987	HPSE2	-3.86849	-0.00239379	0.000109510673266477	0.483256734169719	3.7243528867618e-57	26	26	0.0466409490044289	1	JTI_Artery_Aorta	Overall migraine
ENSG00000112137	PHACTR1	8.70345	0.00695793033212703	0	0.137147481937249	2.51186104371188e-08	7	7	0	0	JTI_Artery_Coronary	Overall migraine
ENSG00000123384	LRP1	8.48861464335559	0.00912553652166505	0	0.0677752919390858	0.00012123172349723	17	17	0	0	JTI_Artery_Coronary	Overall migraine
ENSG00000224017	LINC01449	-7.5038	-0.0260091	6.19504447740837e-14	0.0253569160781872	0.0200617550757463	2	2	2.0753398999318e-10	6.22601969979541e-10	JTI_Artery_Coronary	Overall migraine
ENSG00000014123	UFL1	7.21934746092896	0.0133049464618562	5.22470955388599e-13	0.0614953400192451	0.000257033868225484	11	11	1.31270827541385e-09	5.25083310165542e-09	JTI_Artery_Coronary	Overall migraine
ENSG00000152661	GJA1	5.7620750756326	0.00893498747559474	8.30860225065067e-09	0.0277684310987054	0.0149021820694914	12	12	1.67002905238078e-05	8.35014526190392e-05	JTI_Artery_Coronary	Overall migraine
ENSG00000185052	SLC24A3	-5.56073	-0.00826728	2.68642956768872e-08	0.0615051318208179	0.000256733031051777	3	3	4.49976952587861e-05	0.000269986171552716	JTI_Artery_Coronary	Overall migraine
ENSG00000204334	ERICH2	4.90476289052741	0.00520322233969194	9.35402644453021e-07	0.0949535365025085	4.58840689619883e-06	23	23	0.00134297093953612	0.00940079657675286	JTI_Artery_Coronary	Overall migraine
ENSG00000186615	KTN1-AS1	4.71178901961519	0.00529743197474069	2.45551529909349e-06	0.0352531441331891	0.00598496883038184	5	5	0.0030847410944862	0.0246779287558896	JTI_Artery_Coronary	Overall migraine
ENSG00000128683	GAD1	4.39316717905597	0.00356612013438724	1.1171115520181e-05	0.137307849372253	2.46173155569147e-08	8	8	0.0113609183892105	0.112269710977819	JTI_Artery_Coronary	Overall migraine
ENSG00000166033	HTRA1	4.39058913386298	0.0133771336893594	1.13043964071746e-05	0.0260391005983943	0.0184395352574724	13	13	0.0113609183892105	0.113609183892105	JTI_Artery_Coronary	Overall migraine
ENSG00000234350	AC007405.1	4.36349989924322	0.0105353488586516	1.27997999717078e-05	0.0884893505964264	1.00407167311568e-05	2	2	0.0116943627014239	0.128637989715663	JTI_Artery_Coronary	Overall migraine
ENSG00000011028	MRC2	4.30433539952166	0.00411810851163681	1.67487762343654e-05	0.0815981038299406	2.30611086493858e-05	7	7	0.014027100096281	0.168325201155372	JTI_Artery_Coronary	Overall migraine
ENSG00000143382	ADAMTSL4	-4.23372	-0.00386058	2.29856080520285e-05	0.0464176179743791	0.00156109580344253	9	9	0.0177696431479143	0.231005360922886	JTI_Artery_Coronary	Overall migraine
ENSG00000217930	PAM16	-4.12289	-0.00390346	3.74152127260441e-05	0.10977305669657	7.5189275120874e-07	12	12	0.0268587777069102	0.376022887896743	JTI_Artery_Coronary	Overall migraine
ENSG00000172247	C1QTNF4	4.08643310164058	0.0024424334827724	4.38055717753016e-05	0.0954908536920823	4.29860133170372e-06	16	17	0.0285605094379117	0.440245996341781	JTI_Artery_Coronary	Overall migraine
ENSG00000222033	LINC01124	4.07777125415441	0.00542991439304505	4.54694677618495e-05	0.0752176527636594	4.96679461961871e-05	4	4	0.0285605094379117	0.456968151006587	JTI_Artery_Coronary	Overall migraine
ENSG00000197321	SVIL	3.98929587240606	0.0036763939180544	6.62697198283713e-05	0.107204489434935	1.03021465389348e-06	5	5	0.0390889754284024	0.666010684275132	JTI_Artery_Coronary	Overall migraine
ENSG00000204428	LY6G5C	3.96482330769601	0.00260632952320025	7.34503333523762e-05	0.0913871138015737	7.07094202014657e-06	12	12	0.0390889754284024	0.738175850191381	JTI_Artery_Coronary	Overall migraine
ENSG00000246560	UBE2D3-AS1	-3.96298	-0.00684909	7.40200918738498e-05	0.0279151411971739	0.0146360079692521	5	5	0.0390889754284024	0.74390192333219	JTI_Artery_Coronary	Overall migraine
ENSG00000149179	C11orf49	3.95111169676663	0.00569876585368402	7.77890058276665e-05	0.030769308345776	0.010320412407781	8	8	0.0390889754284024	0.781779508568048	JTI_Artery_Coronary	Overall migraine
ENSG00000139547	RDH16	-3.92511	-0.00623366	8.66914105486227e-05	0.0276668398251374	0.015089390229709	8	8	0.0414880321911266	0.871248676013658	JTI_Artery_Coronary	Overall migraine
ENSG00000123384	LRP1	10.8947474332329	0.00900582790345991	0	0.13488941099114	4.34011528081167e-20	2	2	0	0	JTI_Artery_Tibial	Overall migraine
ENSG00000112137	PHACTR1	8.86734334186009	0.00458122802932986	0	0.293899402815997	6.36206918743589e-46	27	27	0	0	JTI_Artery_Tibial	Overall migraine
ENSG00000166888	STAT6	-7.76767	-0.0352485	7.99360577730113e-15	0.0273592570807028	5.91043854037951e-05	3	3	3.50679485450201e-11	1.0520384563506e-10	JTI_Artery_Tibial	Overall migraine
ENSG00000175600	SUGCT	-7.70604	-0.0208993	1.28785870856518e-14	0.0278968563759102	4.98808979835794e-05	10	11	4.23737711585658e-11	1.69495084634263e-10	JTI_Artery_Tibial	Overall migraine
ENSG00000224017	LINC01449	-6.67812	-0.0248672	2.42024178476186e-11	0.0251213222179625	0.000119871922085583	6	6	6.37056042585017e-08	3.18528021292508e-07	JTI_Artery_Tibial	Overall migraine
ENSG00000116604	MEF2D	6.45867599562314	0.00496571356297419	1.05623065849159e-10	0.140364930331544	6.70859925313044e-21	21	21	2.3168419494013e-07	1.39010516964078e-06	JTI_Artery_Tibial	Overall migraine
ENSG00000014123	UFL1	5.8369357614595	0.0071576501361962	5.3169584290913e-09	0.0972055501651443	1.24496832428116e-14	26	26	9.1471244290653e-06	6.99764898852706e-05	JTI_Artery_Tibial	Overall migraine
ENSG00000152661	GJA1	5.82947689524234	0.00877676967063242	5.56013945995915e-09	0.0239576563773896	0.000173251402514015	12	12	9.1471244290653e-06	7.31769954325224e-05	JTI_Artery_Tibial	Overall migraine
ENSG00000185052	SLC24A3	-5.53818	-0.00415763	3.05634431096991e-08	0.140228965692515	7.0278864360006e-21	31	31	4.469394164075e-05	0.00040224547476675	JTI_Artery_Tibial	Overall migraine
ENSG00000243927	MRPS6	-5.33109	-0.00524951	9.76244181050134e-08	0.0416232242701438	6.62190746037888e-07	34	34	0.000128483496668008	0.00128483496668008	JTI_Artery_Tibial	Overall migraine
ENSG00000186615	KTN1-AS1	4.94892412380061	0.00445486815163999	7.46248291827456e-07	0.080801588765113	2.56799481250281e-12	18	18	0.00089285216079465	0.00982137376874115	JTI_Artery_Tibial	Overall migraine
ENSG00000118971	CCND2	4.85192514328012	0.00592332816186379	1.22268775104573e-06	0.0372122090588931	2.65382574228584e-06	43	43	0.0013409827909594	0.0160917934915129	JTI_Artery_Tibial	Overall migraine
ENSG00000112214	FHL5	-4.82572	-0.0109804	1.39499361129225e-06	0.0155330384641046	0.00255140202111754	7	7	0.0014122700706321	0.0183595109182173	JTI_Artery_Tibial	Overall migraine
ENSG00000234350	AC007405.1	4.73724005902343	0.00517953375009519	2.1664847646985e-06	0.094791236096293	2.74132766274722e-14	22	22	0.00199892595752025	0.028513105988197	JTI_Artery_Tibial	Overall migraine
ENSG00000182218	HHIPL1	4.72703340863823	0.00594643260931025	2.27823792742221e-06	0.0234830974355133	0.000201360979125721	12	12	0.00199892595752025	0.0299838893628037	JTI_Artery_Tibial	Overall migraine
ENSG00000143382	ADAMTSL4	-4.65474	-0.00400745	3.24382564542702e-06	0.179673960588213	7.22418138036741e-27	8	8	0.00266824933246656	0.042691989319465	JTI_Artery_Tibial	Overall migraine
ENSG00000123810	B9D2	-4.57865	-0.010621	4.67995760589091e-06	0.0256883282856709	0.000100195906027517	7	7	0.00362311306183119	0.0615929220511303	JTI_Artery_Tibial	Overall migraine
ENSG00000259125	LRP1-AS	4.55788552048728	0.0133378206318759	5.16711868270292e-06	0.0133933920816938	0.00510773404970071	19	19	0.00377802494350295	0.0680044489830531	JTI_Artery_Tibial	Overall migraine
ENSG00000071909	MYO3B	4.48681013563201	0.00320695590354625	7.22974480460437e-06	0.195819419235922	2.12938455946444e-29	19	19	0.00500793007228411	0.0951506713733981	JTI_Artery_Tibial	Overall migraine
ENSG00000134569	LRP4	4.40805802986608	0.0280828127293419	1.04301602834589e-05	0.0105768792130185	0.0128967387758083	6	6	0.00686356697453013	0.137271339490603	JTI_Artery_Tibial	Overall migraine
ENSG00000204335	SP5	4.29928792942673	0.00324031136460414	1.71347746003025e-05	0.179453111446444	7.81754375396507e-27	27	27	0.0107386080245039	0.225510768514581	JTI_Artery_Tibial	Overall migraine
ENSG00000166033	HTRA1	4.28839375718981	0.0107042851406812	1.79969845715e-05	0.0105503819622137	0.013010754051665	19	19	0.0107662869975233	0.236858313945512	JTI_Artery_Tibial	Overall migraine
ENSG00000204334	ERICH2	4.26522485152891	0.00398786120466036	1.9970098209976e-05	0.114676418688285	3.8965738518681e-17	18	18	0.0114272375018041	0.262826462541494	JTI_Artery_Tibial	Overall migraine
ENSG00000235750	KIAA0040	4.14456616387915	0.00273677005692819	3.40457648275727e-05	0.239343759637318	1.79177151125942e-36	18	18	0.0186698462873202	0.448076310895684	JTI_Artery_Tibial	Overall migraine
ENSG00000137331	IER3	4.12660634998527	0.00587172520742524	3.68155788874613e-05	0.046759826911702	1.31283642558977e-07	13	13	0.0186765331180902	0.484529833737878	JTI_Artery_Tibial	Overall migraine
ENSG00000173653	RCE1	4.12610353086102	0.00788974815240913	3.68961219565644e-05	0.0293684564879704	3.13593598210933e-05	5	5	0.0186765331180902	0.485589861070344	JTI_Artery_Tibial	Overall migraine
ENSG00000258199	AC073896.4	4.08253011910235	0.0250513403089501	4.45480363520101e-05	0.0114626974478627	0.0096193428698279	4	4	0.0216737615655424	0.586296706428805	JTI_Artery_Tibial	Overall migraine
ENSG00000172247	C1QTNF4	4.07451226884961	0.00247027483457979	4.61108824432177e-05	0.166182863669439	8.64872005285247e-25	15	16	0.0216737615655424	0.606865323835188	JTI_Artery_Tibial	Overall migraine
ENSG00000109332	UBE2D3	4.04413893353094	0.0058146514191897	5.25157721842362e-05	0.0356876950906899	4.28750939944047e-06	9	9	0.0238331061281632	0.691160077716733	JTI_Artery_Tibial	Overall migraine
ENSG00000204428	LY6G5C	4.02531990594662	0.00280577978416168	5.68979117716584e-05	0.0855765596471034	5.48757441667931e-13	9	9	0.0249611138942265	0.748833416826796	JTI_Artery_Tibial	Overall migraine
ENSG00000197321	SVIL	3.96875872858387	0.00233208759767919	7.22479859907033e-05	0.277913996926605	4.41370434098821e-43	28	28	0.0306727659233434	0.950855743623646	JTI_Artery_Tibial	Overall migraine
ENSG00000127314	RAP1B	3.91404192359258	0.0336586762620414	9.0763866312793e-05	0.0753490965185838	1.48457104573141e-11	31	31	0.0373294763919584	1	JTI_Artery_Tibial	Overall migraine
ENSG00000217930	PAM16	-3.88127	-0.00375456	0.000103912295668529	0.112945829240306	6.92933497051094e-17	8	8	0.0414421128270761	1	JTI_Artery_Tibial	Overall migraine
ENSG00000172987	HPSE2	-3.82911	-0.00296509	0.000128605292964545	0.36015672645697	2.02840697068277e-58	33	33	0.0497505030460498	1	JTI_Artery_Tibial	Overall migraine
ENSG00000163596	ICA1L	-3.82213	-0.00424935	0.000132305114095566	0.0559903650960534	7.10611197278089e-09	11	11	0.0497505030460498	1	JTI_Artery_Tibial	Overall migraine
ENSG00000014123	UFL1	5.97479308589638	0.0158338025907598	2.30382402044427e-09	0.0500605061262571	0.0108067640512163	2	2	1.49011337642335e-05	1.49011337642335e-05	JTI_Brain_Amygdala	Overall migraine
ENSG00000166888	STAT6	-5.41895	-0.00676508	5.99507605780758e-08	0.0840124377652195	0.000862766302544234	9	9	0.000193880759709497	0.000387761519418994	JTI_Brain_Amygdala	Overall migraine
ENSG00000132153	DHX30	4.39868779203262	0.015260544523754	1.08907365519162e-05	0.0493703691078403	0.0113802886467914	3	3	0.0234804280059313	0.070441284017794	JTI_Brain_Amygdala	Overall migraine
ENSG00000011028	MRC2	4.1805308174253	0.00529485141521338	2.90829391484948e-05	0.0688412932520301	0.00266608700360801	5	5	0.042700376983843	0.188108450412464	JTI_Brain_Amygdala	Overall migraine
ENSG00000072952	MRVI1	4.15164813707014	0.00318186081902397	3.30089494309238e-05	0.152703846059412	4.68242219939518e-06	2	2	0.042700376983843	0.213501884919215	JTI_Brain_Amygdala	Overall migraine
ENSG00000138442	WDR12	4.08984744501288	0.00961118338338837	4.31657007793351e-05	0.0800675006439018	0.00115722115201588	6	6	0.0465326254401232	0.279195752640739	JTI_Brain_Amygdala	Overall migraine
ENSG00000166888	STAT6	-5.72193	-0.00632312	1.05319448717722e-08	0.109321943830509	4.30998656956159e-05	13	13	8.03903352062372e-05	8.03903352062372e-05	JTI_Brain_Anterior_cingulate_cortex_BA24	Overall migraine
ENSG00000014123	UFL1	5.5747875308449	0.0103138893203254	2.47832154798289e-08	0.0312521845558667	0.0321950180807715	7	7	9.4585141878767e-05	0.000189170283757534	JTI_Brain_Anterior_cingulate_cortex_BA24	Overall migraine
ENSG00000166888	STAT6	-6.86763	-0.00599928	6.52744525098115e-12	0.0790350529348993	7.16350615595851e-05	12	12	6.51895957215488e-08	6.51895957215488e-08	JTI_Brain_Caudate_basal_ganglia	Overall migraine
ENSG00000014123	UFL1	5.45226047377091	0.0105695992025167	4.97335364002538e-08	0.0211291973203067	0.0431470100852241	6	6	0.000248344414014667	0.000496688828029335	JTI_Brain_Caudate_basal_ganglia	Overall migraine
ENSG00000123485	HJURP	4.42797369402593	0.0232411779487553	9.51224994238942e-06	0.0701462556392001	0.000189980664153512	4	4	0.0316662800582144	0.0949988401746431	JTI_Brain_Caudate_basal_ganglia	Overall migraine
ENSG00000072952	MRVI1	4.35994945103981	0.0068101488382836	1.3009249218543e-05	0.153833158941965	1.55033096741962e-08	3	3	0.0324808429863972	0.129923371945589	JTI_Brain_Caudate_basal_ganglia	Overall migraine
ENSG00000014123	UFL1	6.11982645995935	0.00540253010718058	9.36773325577178e-10	0.153423127441533	8.31237041376506e-08	7	7	1.0000992023862e-05	1.0000992023862e-05	JTI_Brain_Cerebellar_Hemisphere	Overall migraine
ENSG00000025434	NR1H3	-4.65553	-0.00550904	3.23153802206377e-06	0.0731213148872902	0.000295505967973117	11	11	0.0172499499617764	0.0344998999235528	JTI_Brain_Cerebellar_Hemisphere	Overall migraine
ENSG00000110514	MADD	-4.36544	-0.00208117	1.26868330685426e-05	0.281598230497275	4.23775546926498e-14	11	11	0.0451482099465869	0.135444629839761	JTI_Brain_Cerebellar_Hemisphere	Overall migraine
ENSG00000144645	OSBPL10	4.28280159220462	0.00307627252983416	1.84554728046571e-05	0.298244014427356	5.42558101782178e-15	16	16	0.0492576569156298	0.197030627662519	JTI_Brain_Cerebellar_Hemisphere	Overall migraine
ENSG00000014123	UFL1	5.86498905908096	0.0300007510466178	4.49162307347706e-09	0.150836867768221	6.21946764307942e-09	1	1	5.2273509329126e-05	5.2273509329126e-05	JTI_Brain_Cerebellum	Overall migraine
ENSG00000166888	STAT6	-4.60783	-0.00727589	4.06902704863654e-06	0.132629463083236	5.93776728252247e-08	4	4	0.023677668396016	0.0473553367920321	JTI_Brain_Cerebellum	Overall migraine
ENSG00000144645	OSBPL10	4.39860536648204	0.00288096785884745	1.08948729009573e-05	0.266649778275332	1.2152136863471e-15	4	4	0.0422648436071137	0.126794530821341	JTI_Brain_Cerebellum	Overall migraine
ENSG00000166888	STAT6	-6.01352	-0.00551034	1.81539272503528e-09	0.106077014298408	1.88574947780469e-06	17	17	1.87911300968402e-05	1.87911300968402e-05	JTI_Brain_Cortex	Overall migraine
ENSG00000014123	UFL1	5.86498905908096	0.0390789451715589	4.49162307347706e-09	0.052145583289616	0.000990676984696805	1	1	2.32463952167805e-05	4.64927904335611e-05	JTI_Brain_Cortex	Overall migraine
ENSG00000153094	BCL2L11	-4.54052	-0.0197069	5.61161417889089e-06	0.020076550959091	0.0427086682652115	4	4	0.0176769640080265	0.0580858183656996	JTI_Brain_Cortex	Overall migraine
ENSG00000123810	B9D2	-4.49889	-0.0130109	6.8310169096808e-06	0.0269279157128807	0.0187175483116411	7	7	0.0176769640080265	0.070707856032106	JTI_Brain_Cortex	Overall migraine
ENSG00000166888	STAT6	-5.7419	-0.00575067	9.36219524128035e-09	0.171169271314272	1.26352253530486e-08	5	5	5.70732137274988e-05	8.57670706053693e-05	JTI_Brain_Frontal_Cortex_BA9	Overall migraine
ENSG00000014123	UFL1	5.69330925750489	0.0109309408677532	1.24600401107955e-08	0.0426371461208971	0.00611391033392418	6	6	5.70732137274988e-05	0.000114146427454998	JTI_Brain_Frontal_Cortex_BA9	Overall migraine
ENSG00000123810	B9D2	-4.50656	-0.0126712	6.58865743496939e-06	0.0258955652234058	0.0333857348380255	7	7	0.0201195635872515	0.0603586907617546	JTI_Brain_Frontal_Cortex_BA9	Overall migraine
ENSG00000166888	STAT6	-6.14599	-0.00508256	7.94653010061097e-10	0.0517298574752256	0.00113285745771292	26	26	7.87898459475578e-06	7.87898459475578e-06	JTI_Brain_Nucleus_accumbens_basal_ganglia	Overall migraine
ENSG00000123485	HJURP	4.59381296257154	0.0213160770859986	4.35219496686123e-06	0.0662148922934761	0.00021816653356515	5	5	0.0215760065482145	0.0431520130964291	JTI_Brain_Nucleus_accumbens_basal_ganglia	Overall migraine
ENSG00000166888	STAT6	-6.86517	-0.0208565	6.64113208870276e-12	0.0839001360201079	0.00012749950921202	6	6	5.95377491752202e-08	5.95377491752202e-08	JTI_Brain_Putamen_basal_ganglia	Overall migraine
ENSG00000112214	FHL5	-5.36625	-0.00889132	8.03899384838047e-08	0.0523975316733478	0.00267766345743947	9	9	0.000360347899253655	0.000720695798507309	JTI_Brain_Putamen_basal_ganglia	Overall migraine
ENSG00000116604	MEF2D	-5.16542	-0.0112537	2.39902367749067e-07	0.0532320096791308	0.0135230013431019	12	12	0.00156632255903366	0.00156632255903366	JTI_Brain_Substantia_nigra	Overall migraine
ENSG00000186615	KTN1-AS1	4.97371200516614	0.0048562215709769	6.56828673895049e-07	0.064315059078261	3.14478244072707e-07	13	13	0.00848688329539793	0.00848688329539793	JTI_Breast_Mammary_Tissue	Overall migraine
ENSG00000014123	UFL1	4.59343144195776	0.0068826114167724	4.36016307014953e-06	0.0386716526356842	8.16617862652576e-05	20	20	0.028168833514701	0.0563376670294021	JTI_Breast_Mammary_Tissue	Overall migraine
ENSG00000182218	HHIPL1	4.42338559887449	0.0056323836460641	9.71660935689123e-06	0.147104856237218	2.51421291277521e-15	11	11	0.0340342225959332	0.125548309500392	JTI_Breast_Mammary_Tissue	Overall migraine
ENSG00000166886	NAB2	-4.40587	-0.0106051	1.05360955331424e-05	0.0117195714714203	0.0312550808156676	10	10	0.0340342225959332	0.136136890383733	JTI_Breast_Mammary_Tissue	Overall migraine
ENSG00000011028	MRC2	4.30401691356206	0.0042375459481009	1.67728850171134e-05	0.0933155489936992	5.34234002344146e-10	6	6	0.0433444894612244	0.216722447306122	JTI_Breast_Mammary_Tissue	Overall migraine
ENSG00000123384	LRP1	10.726	0.0276409079644294	0	0.0165773499045602	0.00459531373448899	6	6	0	0	JTI_Cells_Cultured_fibroblasts	Overall migraine
ENSG00000134198	TSPAN2	-5.56958	-0.00727646	2.5535806580379e-08	0.0328237465437669	6.21324673989128e-05	9	9	0.000160594687584004	0.000321189375168007	JTI_Cells_Cultured_fibroblasts	Overall migraine
ENSG00000186615	KTN1-AS1	5.09188216217825	0.00470311115754143	3.54526427326363e-07	0.133364956774122	1.10173964595279e-16	18	18	0.00148641113430366	0.00445923340291099	JTI_Cells_Cultured_fibroblasts	Overall migraine
ENSG00000175600	SUGCT	-4.98991	-0.0420201	6.04075715227026e-07	0.0141585137610419	0.00885520685221742	5	5	0.00189951608653138	0.00759806434612553	JTI_Cells_Cultured_fibroblasts	Overall migraine
ENSG00000143382	ADAMTSL4	-4.63705	-0.00361011	3.53409642817049e-06	0.244504830631474	3.78865040246358e-31	4	4	0.00863252320050459	0.0444518648735284	JTI_Cells_Cultured_fibroblasts	Overall migraine
ENSG00000123810	B9D2	-4.60534	-0.0105962	4.11791534449257e-06	0.0398441688171373	9.86669411450006e-06	8	8	0.00863252320050459	0.0517951392030275	JTI_Cells_Cultured_fibroblasts	Overall migraine
ENSG00000156398	SFXN2	-4.56173	-0.00216741	5.07330230647973e-06	0.356068108454465	6.44567377579761e-48	8	8	0.00911599948727172	0.063811996410902	JTI_Cells_Cultured_fibroblasts	Overall migraine
ENSG00000011028	MRC2	4.39139821733697	0.00389051972586757	1.1262405471113e-05	0.160897126114628	4.26929157568717e-20	17	17	0.0177073170019574	0.141658536015659	JTI_Cells_Cultured_fibroblasts	Overall migraine
ENSG00000047849	MAP4	-4.25361	-0.00328722	2.10352824197013e-05	0.149070332492945	1.28346182870936e-18	12	13	0.0293979758083337	0.264581782275003	JTI_Cells_Cultured_fibroblasts	Overall migraine
ENSG00000132153	DHX30	4.21984982714827	0.0181152823434983	2.44465107177572e-05	0.0103852699821007	0.0251108974199431	5	5	0.030748821180795	0.30748821180795	JTI_Cells_Cultured_fibroblasts	Overall migraine
ENSG00000109332	UBE2D3	4.12163790674915	0.00448845819973085	3.7618816491003e-05	0.0959374994631904	3.3672828826906e-12	24	24	0.0408630195882021	0.473169473823836	JTI_Cells_Cultured_fibroblasts	Overall migraine
ENSG00000182218	HHIPL1	4.11341282037558	0.00206173525480249	3.8985230963462e-05	0.341928680842779	1.22069739465365e-45	14	14	0.0408630195882021	0.490356235058425	JTI_Cells_Cultured_fibroblasts	Overall migraine
ENSG00000172247	C1QTNF4	4.0602568739581	0.00255259592902125	4.90187567419031e-05	0.168707210626411	4.40141038495539e-21	14	15	0.047427532484589	0.616557922299657	JTI_Cells_Cultured_fibroblasts	Overall migraine
ENSG00000227456	LINC00310	-5.13339	-0.0106931	2.84571939346279e-07	0.0263149779153847	0.0496424757332406	3	3	0.00205034082298994	0.00205034082298994	JTI_Cells_EBV-transformed_lymphocytes	Overall migraine
ENSG00000047849	MAP4	-4.39685	-0.0244105	1.09832953802957e-05	0.103043626958046	7.36503191841098e-05	5	5	0.0395673216075153	0.0791346432150305	JTI_Cells_EBV-transformed_lymphocytes	Overall migraine
ENSG00000166888	STAT6	-8.90988	-0.0177615	0	0.0500997253432227	5.65062485401446e-05	3	3	0	0	JTI_Colon_Sigmoid	Overall migraine
ENSG00000186615	KTN1-AS1	4.98489915573525	0.00480919995704782	6.19941382229428e-07	0.130636380208767	3.01226519928464e-11	11	11	0.00377606295915945	0.00755212591831889	JTI_Colon_Sigmoid	Overall migraine
ENSG00000143382	ADAMTSL4	-4.68767	-0.00624514	2.7633453785203e-06	0.0984416036778615	1.07764344092829e-08	3	3	0.0112210244670448	0.0336630734011343	JTI_Colon_Sigmoid	Overall migraine
ENSG00000123810	B9D2	-4.58124	-0.0118809	4.62218437013995e-06	0.0167337787421231	0.0210312870279859	7	7	0.0140768624992612	0.0563074499970449	JTI_Colon_Sigmoid	Overall migraine
ENSG00000011028	MRC2	4.29564783212208	0.00476194945482242	1.74183914396497e-05	0.070652994714195	1.52364792902958e-06	9	9	0.0424381689035625	0.212190844517813	JTI_Colon_Sigmoid	Overall migraine
ENSG00000014123	UFL1	5.04572738295343	0.00694105488613613	4.51799223810667e-07	0.0872773547010216	7.58377318939573e-09	13	13	0.00569718821225251	0.00569718821225251	JTI_Colon_Transverse	Overall migraine
ENSG00000186615	KTN1-AS1	4.86270331273946	0.0050145239964847	1.15793342247983e-06	0.136308755582441	2.50649952210438e-13	7	7	0.00730077022873533	0.0146015404574707	JTI_Colon_Transverse	Overall migraine
ENSG00000166888	STAT6	-9.32229	-0.0224774	0	0.0316059879836678	0.00118209492716181	5	5	0	0	JTI_Esophagus_Gastroesophageal_Junction	Overall migraine
ENSG00000123384	LRP1	8.17231717567946	0.0279498672939328	2.22044604925031e-16	0.0151761628909794	0.0252259344502746	1	1	1.34536826124076e-12	2.69073652248153e-12	JTI_Esophagus_Gastroesophageal_Junction	Overall migraine
ENSG00000186615	KTN1-AS1	4.99121894613396	0.00478841575839428	5.99994388394975e-07	0.117465768211917	1.58237613425757e-10	16	16	0.00242357733285677	0.00727073199857031	JTI_Esophagus_Gastroesophageal_Junction	Overall migraine
ENSG00000143382	ADAMTSL4	-4.34211	-0.00243164	1.41122490464607e-05	0.17183245323466	3.9028138941151e-15	10	10	0.0427530584862527	0.171012233945011	JTI_Esophagus_Gastroesophageal_Junction	Overall migraine
ENSG00000123384	LRP1	8.17231717567946	0.0223861935121598	2.22044604925031e-16	0.0146645750883168	0.00687499154041643	1	1	2.97895041967422e-12	2.97895041967422e-12	JTI_Esophagus_Mucosa	Overall migraine
ENSG00000186615	KTN1-AS1	4.92268729849008	0.00473268858665182	8.53637976305777e-07	0.162409215156904	7.85434457387114e-21	11	11	0.00572620354505915	0.0114524070901183	JTI_Esophagus_Mucosa	Overall migraine
ENSG00000123810	B9D2	-4.52881	-0.0119314	5.93154429462395e-06	0.0166894294466924	0.00391551984719718	3	3	0.0265258660855583	0.0795775982566749	JTI_Esophagus_Mucosa	Overall migraine
ENSG00000213281	NRAS	4.43638038951917	0.0167607208220897	9.14841296184576e-06	0.0159759993144516	0.00477186105082265	5	5	0.0298549655264281	0.122735108296123	JTI_Esophagus_Mucosa	Overall migraine
ENSG00000182218	HHIPL1	4.39403425854639	0.0108160121455616	1.11266269851029e-05	0.033491484461386	4.05539889556826e-05	5	5	0.0298549655264281	0.149274827632141	JTI_Esophagus_Mucosa	Overall migraine
ENSG00000123384	LRP1	9.46272045695894	0.0255501401706325	0	0.0160070073115244	0.00629747863784749	2	2	0	0	JTI_Esophagus_Muscularis	Overall migraine
ENSG00000166888	STAT6	-9.23456	-0.0258269	0	0.0339051043631414	6.49289429392448e-05	4	4	0	0	JTI_Esophagus_Muscularis	Overall migraine
ENSG00000186615	KTN1-AS1	4.99024035839173	0.0047914991518073	6.03042078939353e-07	0.0586506747041748	1.24226045121227e-07	16	16	0.00267207945178027	0.00801623835534082	JTI_Esophagus_Muscularis	Overall migraine
ENSG00000123810	B9D2	-4.58709	-0.00993933	4.49475520669651e-06	0.0634220356833136	3.6929535767894e-08	10	10	0.0149371952406542	0.0597487809626167	JTI_Esophagus_Muscularis	Overall migraine
ENSG00000143382	ADAMTSL4	-4.31522	-0.00222195	1.59442848692848e-05	0.247641805704181	1.82607262406493e-30	12	12	0.0423894757534806	0.211947378767403	JTI_Esophagus_Muscularis	Overall migraine
ENSG00000123384	LRP1	10.3642429903523	0.0376385286427114	0	0.0270500146348779	0.00145662552869434	2	2	0	0	JTI_Heart_Atrial_Appendage	Overall migraine
ENSG00000116604	MEF2D	7.01212727486053	0.0434594226109904	2.34723351866251e-12	0.0322971770432354	0.000495950506538962	2	2	1.44225763554218e-08	2.88451527108436e-08	JTI_Heart_Atrial_Appendage	Overall migraine
ENSG00000014123	UFL1	6.8439175245389	0.0199731061353079	7.70561392471336e-12	0.0172897897616432	0.0111298276673915	8	8	3.15647631736008e-08	9.46942895208025e-08	JTI_Heart_Atrial_Appendage	Overall migraine
ENSG00000166888	STAT6	-6.0947	-0.00838811	1.09645870161046e-09	0.0194650021947728	0.0070379337744762	8	8	3.36859524602274e-06	1.34743809840909e-05	JTI_Heart_Atrial_Appendage	Overall migraine
ENSG00000186615	KTN1-AS1	4.94382549387345	0.00497079028124148	7.66042801414457e-07	0.0577016776119363	2.78277183634231e-06	9	9	0.00188277999731645	0.00941389998658226	JTI_Heart_Atrial_Appendage	Overall migraine
ENSG00000143382	ADAMTSL4	4.71020284428957	0.00766025947302993	2.47470369574287e-06	0.111563551962217	3.80903333244724e-11	3	3	0.00506860561949735	0.0304116337169841	JTI_Heart_Atrial_Appendage	Overall migraine
ENSG00000182218	HHIPL1	4.42553022934596	0.00659503126680673	9.62056826780966e-06	0.0166921551019173	0.0126327566858169	14	14	0.014989479767917	0.118227163443113	JTI_Heart_Atrial_Appendage	Overall migraine
ENSG00000011028	MRC2	4.41533638839541	0.00464340793858543	1.00853035087667e-05	0.0642719060343271	7.2548600009515e-07	5	5	0.014989479767917	0.123938294819234	JTI_Heart_Atrial_Appendage	Overall migraine
ENSG00000166866	MYO1A	-4.39696	-0.0231188	1.0977729506978e-05	0.0125575451791256	0.0307045869313027	8	8	0.014989479767917	0.134905317911253	JTI_Heart_Atrial_Appendage	Overall migraine
ENSG00000123384	LRP1	10.3500370430771	0.0310728907811867	0	0.0506712313728859	7.98202012864293e-06	5	5	0	0	JTI_Heart_Left_Ventricle	Overall migraine
ENSG00000116604	MEF2D	7.02248096989017	0.0385092050115462	2.17958984194411e-12	0.0547116688312989	3.39746398662485e-06	4	4	1.21817276266256e-08	2.43634552532513e-08	JTI_Heart_Left_Ventricle	Overall migraine
ENSG00000014123	UFL1	6.86391225163165	0.0170663966723486	6.6999739090079e-12	0.0235433418357081	0.00250507078493027	8	8	2.49641027849634e-08	7.48923083548903e-08	JTI_Heart_Left_Ventricle	Overall migraine
ENSG00000166888	STAT6	-6.09429	-0.00596274	1.09924536140227e-09	0.0811719480582842	1.21295637904923e-08	5	5	3.07184116243864e-06	1.22873646497546e-05	JTI_Heart_Left_Ventricle	Overall migraine
ENSG00000112214	FHL5	5.58644659346987	0.0125445445189331	2.3176277785808e-08	0.0267996358827703	0.00124797709742564	2	2	5.18128866179524e-05	0.000259064433089762	JTI_Heart_Left_Ventricle	Overall migraine
ENSG00000175600	SUGCT	-4.79916	-0.0270296	1.59334133553735e-06	0.0124495776213424	0.028387276133723	9	9	0.00296839490810608	0.0178103694486365	JTI_Heart_Left_Ventricle	Overall migraine
ENSG00000134569	LRP4	4.4364612583888	0.0291955187914789	9.14497843895745e-06	0.0141240980795967	0.0195099366180006	6	6	0.0146032241415238	0.102222568990666	JTI_Heart_Left_Ventricle	Overall migraine
ENSG00000011028	MRC2	4.2739065092795	0.00671261587769624	1.92077600338347e-05	0.0301812595372582	0.000607509667437661	3	3	0.0268380427072755	0.214704341658204	JTI_Heart_Left_Ventricle	Overall migraine
ENSG00000186615	KTN1-AS1	4.1225787772529	0.00584994141086662	3.74654421755327e-05	0.0221240689555625	0.00339899072201387	2	2	0.0465320791820116	0.418788712638105	JTI_Heart_Left_Ventricle	Overall migraine
ENSG00000257740	AC073896.3	4.46504978579942	0.00425606599536854	8.00501351649885e-06	0.063992947962151	0.0308260408789637	10	10	0.0397528971229333	0.0397528971229333	JTI_Kidney_Cortex	Overall migraine
ENSG00000175868	CALCB	-4.7603	-0.0140748	1.93304891182855e-06	0.053226940608536	0.000800464128326701	9	9	0.0157756121694328	0.0157756121694328	JTI_Liver	Overall migraine
ENSG00000186615	KTN1-AS1	4.58633364249405	0.00548755504840008	4.51097525488997e-06	0.0403972762574943	0.00360243448762373	6	6	0.0184070345275785	0.036814069055157	JTI_Liver	Overall migraine
ENSG00000014123	UFL1	6.74049986208891	0.0145246853232587	1.57842627857008e-11	0.0354258805918441	1.71226875880831e-05	11	11	2.10041184889321e-07	2.10041184889321e-07	JTI_Lung	Overall migraine
ENSG00000186615	KTN1-AS1	4.90362899927141	0.00650729131371461	9.40821078376786e-07	0.0515177607003561	1.92460849755595e-07	12	12	0.00625975304497994	0.0125195060899599	JTI_Lung	Overall migraine
ENSG00000166033	HTRA1	4.76609911280137	0.00946351459326791	1.87826890551968e-06	0.0325640255436153	3.80372976149132e-05	15	15	0.00660639324805724	0.0249941243257504	JTI_Lung	Overall migraine
ENSG00000139547	RDH16	-4.75486	-0.0130134	1.98584000843383e-06	0.0121210337225608	0.01241937215508	20	20	0.00660639324805724	0.026425572992229	JTI_Lung	Overall migraine
ENSG00000011028	MRC2	4.33379771126578	0.00417763065161475	1.46558854539069e-05	0.0822029963454941	3.34798559682552e-11	10	10	0.0390051735470278	0.195025867735139	JTI_Lung	Overall migraine
ENSG00000186615	KTN1-AS1	4.60118244992204	0.00537225445490587	4.20099241549288e-06	0.0652897322016929	0.00199498780915922	4	4	0.0350110707907177	0.0350110707907177	JTI_Minor_Salivary_Gland	Overall migraine
ENSG00000143382	ADAMTSL4	-4.31092	-0.00323779	1.62579216924641e-05	0.0546949095324276	0.00478432720682923	6	6	0.0463945397572968	0.135493519384996	JTI_Minor_Salivary_Gland	Overall migraine
ENSG00000156398	SFXN2	-4.30497	-0.00313643	1.67006982567663e-05	0.116352041158631	2.86733111038621e-05	12	12	0.0463945397572968	0.13918361927189	JTI_Minor_Salivary_Gland	Overall migraine
ENSG00000166888	STAT6	-7.02669	-0.0205417	2.11497486191092e-12	0.0346622528365706	6.30195019535628e-07	7	7	2.29009478047714e-08	2.29009478047714e-08	JTI_Muscle_Skeletal	Overall migraine
ENSG00000116604	MEF2D	6.28223900716233	0.0365020213217573	3.33731264845483e-10	0.0334350724582635	1.00222862995871e-06	3	3	1.80682106787345e-06	3.61364213574689e-06	JTI_Muscle_Skeletal	Overall migraine
ENSG00000186615	KTN1-AS1	5.21441334790875	0.00765322226818968	1.84399874703089e-07	0.0515481600063937	1.04859918217554e-09	14	14	0.000665560614428349	0.00199668184328505	JTI_Muscle_Skeletal	Overall migraine
ENSG00000132153	DHX30	4.44534731449013	0.0249436830537143	8.77499853979558e-06	0.0127589854922564	0.00265046136611526	4	4	0.0237539210472266	0.0950156841889065	JTI_Muscle_Skeletal	Overall migraine
ENSG00000014123	UFL1	4.35127144796188	0.00804099067089026	1.35350360375153e-05	0.0248378875901768	2.59423464406089e-05	13	13	0.0275094535131226	0.146557370214216	JTI_Muscle_Skeletal	Overall migraine
ENSG00000112214	FHL5	4.2949050288975	0.0134143965245455	1.74768136242953e-05	0.0111943794870645	0.00489003465894946	5	5	0.0275094535131226	0.18923893792387	JTI_Muscle_Skeletal	Overall migraine
ENSG00000011028	MRC2	4.26648031525351	0.00458945552984411	1.98581007482268e-05	0.0261611841686597	1.57092562256676e-05	8	8	0.0275094535131226	0.2150235149018	JTI_Muscle_Skeletal	Overall migraine
ENSG00000165060	FXN	4.26129383877716	0.00378662946130186	2.03246793595291e-05	0.0970019944459346	2.40331208419899e-17	28	28	0.0275094535131226	0.220075628104981	JTI_Muscle_Skeletal	Overall migraine
ENSG00000109332	UBE2D3	4.11135441345233	0.00575369343777371	3.93344868501178e-05	0.0674379620442881	2.40980882838635e-12	6	6	0.0411667334965719	0.425913823613076	JTI_Muscle_Skeletal	Overall migraine
ENSG00000182218	HHIPL1	4.10142943847985	0.00450466263668884	4.10605721479218e-05	0.0694175114929018	1.12484544913034e-12	17	17	0.0411667334965719	0.444603875217697	JTI_Muscle_Skeletal	Overall migraine
ENSG00000079841	RIMS1	4.0971839536636	0.00178017158481845	4.18206564889445e-05	0.440560748027816	7.31563279738205e-91	5	5	0.0411667334965719	0.452834068462291	JTI_Muscle_Skeletal	Overall migraine
ENSG00000116604	MEF2D	6.4921223973308	0.0216237034050835	8.46354097916446e-11	0.0492779126959958	2.30642598299255e-07	9	9	1.25675119999613e-06	1.25675119999613e-06	JTI_Nerve_Tibial	Overall migraine
ENSG00000186615	KTN1-AS1	4.78290457419498	0.00413202193308638	1.72780162377428e-06	0.1388322959862	5.77666349383405e-19	10	10	0.0128280631557121	0.0256561263114243	JTI_Nerve_Tibial	Overall migraine
ENSG00000123810	B9D2	-4.56909	-0.0101474	4.89847548168498e-06	0.0471394236584676	4.27083634482776e-07	8	8	0.0242458208091801	0.0727374624275403	JTI_Nerve_Tibial	Overall migraine
ENSG00000025434	NR1H3	4.37547437145354	0.00345229062704277	1.211686786462e-05	0.135041077765125	1.87536859444637e-18	12	12	0.0359990817606602	0.179923370921742	JTI_Nerve_Tibial	Overall migraine
ENSG00000011028	MRC2	4.34460060865294	0.00574324575325145	1.3952928543004e-05	0.0847938336003212	7.40506138591338e-12	3	3	0.0359990817606602	0.207187035935066	JTI_Nerve_Tibial	Overall migraine
ENSG00000127314	RAP1B	4.33385852110167	0.0558840878851198	1.46518355934599e-05	0.138505097027523	6.3958086921868e-19	29	29	0.0359990817606602	0.217565106727286	JTI_Nerve_Tibial	Overall migraine
ENSG00000172493	AFF1	-4.30142	-0.0109364	1.69704069179488e-05	0.0163150253019312	0.00316457365074706	6	6	0.0359990817606602	0.251993572324622	JTI_Nerve_Tibial	Overall migraine
ENSG00000173933	RBM4	-4.23841	-0.0192767	2.25107512565881e-05	0.011819541361935	0.0121028761404744	11	11	0.04079005273595	0.334262145409077	JTI_Nerve_Tibial	Overall migraine
ENSG00000172247	C1QTNF4	4.21731446480778	0.00237495686089688	2.47229089247458e-05	0.295837329480458	2.72579640657437e-42	12	13	0.04079005273595	0.36711047462355	JTI_Nerve_Tibial	Overall migraine
ENSG00000014123	UFL1	4.17631767243877	0.0041615001832705	2.96266003110279e-05	0.0601559846900019	9.94960669752746e-09	10	10	0.0439925388018453	0.439925388018453	JTI_Nerve_Tibial	Overall migraine
ENSG00000143382	ADAMTSL4	-4.70184	-0.195215	2.5782534054386e-06	0.0241823684038977	0.0447793124782086	1	1	0.0223276744910983	0.0223276744910983	JTI_Ovary	Overall migraine
ENSG00000182199	SHMT2	8.95880714892101	0.0151825950357885	0	0.0140408202218219	0.0386209643209929	4	4	0	0	JTI_Pancreas	Overall migraine
ENSG00000014123	UFL1	7.99898775454524	0.0196084660839249	1.33226762955019e-15	0.0588384481385988	1.84406394870683e-05	9	9	7.19291293194148e-12	1.4385825863883e-11	JTI_Pancreas	Overall migraine
ENSG00000175868	CALCB	-5.23245	-0.0253854	1.67279495588701e-07	0.0229172595971526	0.0080912087114178	8	8	0.000602094664455598	0.00180628399336679	JTI_Pancreas	Overall migraine
ENSG00000186615	KTN1-AS1	4.89039609758241	0.00591303826245464	1.0063326767451e-06	0.0541938501766677	4.03524151362006e-05	10	10	0.0027165950608734	0.0108663802434936	JTI_Pancreas	Overall migraine
ENSG00000123810	B9D2	-4.56413	-0.012723	5.01573036504332e-06	0.0296934258569966	0.00253055507543096	6	6	0.0108319712963476	0.0541598564817378	JTI_Pancreas	Overall migraine
ENSG00000182218	HHIPL1	4.41853136172761	0.00647201169350212	9.93738620036488e-06	0.0323394158496611	0.00161338557948248	13	13	0.01788398269859	0.10730389619154	JTI_Pancreas	Overall migraine
ENSG00000011028	MRC2	4.29245277802851	0.00526951446150334	1.76710140280534e-05	0.0275296695839923	0.00366139620335419	4	4	0.023866383778906	0.190811609474921	JTI_Pancreas	Overall migraine
ENSG00000109332	UBE2D3	4.29231385218441	0.00215014047784311	1.76820772579411e-05	0.233305849279445	3.10880138719835e-19	14	14	0.023866383778906	0.190931070231248	JTI_Pancreas	Overall migraine
ENSG00000184350	MRGPRE	-4.13933	-0.0188338	3.48320575849215e-05	0.0195161294051088	0.0146172668698124	3	3	0.0417907286446647	0.376116557801982	JTI_Pancreas	Overall migraine
ENSG00000186615	KTN1-AS1	5.16881674244372	0.0075846130933854	2.35580756680065e-07	0.0333995224139559	0.00476631724160934	9	9	0.0026092924609884	0.0026092924609884	JTI_Pituitary	Overall migraine
ENSG00000173473	SMARCC1	4.65100086006073	0.0146034902550241	3.30327951014731e-06	0.0191236932331056	0.0333452141189555	5	5	0.0182935619271958	0.0365871238543916	JTI_Pituitary	Overall migraine
ENSG00000163155	LYSMD1	-4.41606	-0.00379362	1.00514720777767e-05	0.149728331581893	6.94180020248838e-10	12	12	0.0371100349111516	0.111330104733455	JTI_Pituitary	Overall migraine
ENSG00000184350	MRGPRE	-5.33338	-0.0102581	9.64034860828633e-08	0.0502679028632351	0.000787972508867389	16	16	0.0010080912539685	0.0010080912539685	JTI_Prostate	Overall migraine
ENSG00000186615	KTN1-AS1	4.98454523787527	0.00997524710442082	6.21077141271797e-07	0.0591354781498479	0.000262715908695281	14	14	0.00324730183313959	0.00649460366627918	JTI_Prostate	Overall migraine
ENSG00000123810	B9D2	-4.56585	-0.0112072	4.97476480831871e-06	0.0487968790576435	0.000945595067056655	6	6	0.0173403718668629	0.0520211156005888	JTI_Prostate	Overall migraine
ENSG00000011028	MRC2	4.37133292669568	0.00426262213172817	1.23490325854014e-05	0.0976747041684636	2.14792451978037e-06	10	10	0.0322834584363856	0.129133833745542	JTI_Prostate	Overall migraine
ENSG00000114302	PRKAR2A	4.26729114640479	0.00962244730185168	1.97860862609645e-05	0.0195027045281285	0.0380346819048439	5	5	0.0413806208061812	0.206903104030906	JTI_Prostate	Overall migraine
ENSG00000123384	LRP1	10.2989592720496	0.0283378000764586	0	0.0360962385572993	1.36670089500205e-05	5	5	0	0	JTI_Skin_Not_Sun_Exposed_Suprapubic	Overall migraine
ENSG00000175868	CALCB	-5.54845	-0.029686	2.8821044661953e-08	0.0182575815292503	0.00207683877990439	8	8	0.000195305809151725	0.000390611618303449	JTI_Skin_Not_Sun_Exposed_Suprapubic	Overall migraine
ENSG00000186615	KTN1-AS1	4.64429589981629	0.00351274069053745	3.41238199297322e-06	0.223941063372097	3.27929947175936e-30	10	10	0.0154160043835887	0.046248013150766	JTI_Skin_Not_Sun_Exposed_Suprapubic	Overall migraine
ENSG00000123810	B9D2	-4.56302	-0.010314	5.0423187658577e-06	0.013084377394575	0.00923734912418931	8	8	0.0170846365584174	0.0683385462336694	JTI_Skin_Not_Sun_Exposed_Suprapubic	Overall migraine
ENSG00000166272	WBP1L	4.29716912982744	0.00847196492333661	1.72993202323113e-05	0.0172160921195629	0.00279783497079639	2	2	0.046891537421703	0.234457687108515	JTI_Skin_Not_Sun_Exposed_Suprapubic	Overall migraine
ENSG00000123384	LRP1	8.60125041659201	0.0087944946194	0	0.0534878067113182	8.66241320122805e-09	31	31	0	0	JTI_Skin_Sun_Exposed_Lower_leg	Overall migraine
ENSG00000014123	UFL1	6.84865112025606	0.0231636422762534	7.454925565753e-12	0.0137151933269008	0.00391978535949647	1	1	5.14650786431758e-08	1.02930157286352e-07	JTI_Skin_Sun_Exposed_Lower_leg	Overall migraine
ENSG00000186615	KTN1-AS1	4.66638134300644	0.00350226457516251	3.06550536932626e-06	0.204910445347222	6.73776051908938e-32	11	11	0.0141084775447626	0.0423254326342877	JTI_Skin_Sun_Exposed_Lower_leg	Overall migraine
ENSG00000123810	B9D2	-4.53078	-0.012809	5.87665472684407e-06	0.0155427126403035	0.00212531018772012	5	5	0.020284742953384	0.0811389718135361	JTI_Skin_Sun_Exposed_Lower_leg	Overall migraine
ENSG00000014123	UFL1	6.01210939336573	0.0137109943436047	1.83124670982693e-09	0.0260642715901326	0.0333181289098131	4	4	1.70049569474529e-05	1.70049569474529e-05	JTI_Small_Intestine_Terminal_Ileum	Overall migraine
ENSG00000076685	NT5C2	4.89832948003447	0.00480350330842617	9.66548656444743e-07	0.0866505461900738	8.05812523031429e-05	11	11	0.00315990126716625	0.00897537082374588	JTI_Small_Intestine_Terminal_Ileum	Overall migraine
ENSG00000166856	GPR182	-4.86723	-0.0078381	1.13171240179177e-06	0.036782895480232	0.0112379511923622	5	5	0.00315990126716625	0.0105090813630384	JTI_Small_Intestine_Terminal_Ileum	Overall migraine
ENSG00000186615	KTN1-AS1	4.83061110252896	0.00578947005933781	1.36114635673756e-06	0.151150115477813	1.14882229325262e-07	9	9	0.00315990126716625	0.012639605068665	JTI_Small_Intestine_Terminal_Ileum	Overall migraine
ENSG00000139547	RDH16	-4.55937	-0.011922	5.13066047558297e-06	0.0295098536474647	0.0234187224833734	7	7	0.00952866263525269	0.0476433131762635	JTI_Small_Intestine_Terminal_Ileum	Overall migraine
ENSG00000011028	MRC2	4.31799555798367	0.00573192324780076	1.5745259850819e-05	0.0562046095608442	0.00163425717333659	3	3	0.0243684138291175	0.146210482974705	JTI_Small_Intestine_Terminal_Ileum	Overall migraine
ENSG00000014123	UFL1	6.52592130340227	0.0130708202585772	6.75848266240564e-11	0.0705709861626494	5.04729900536529e-05	14	14	7.71480795913604e-07	7.71480795913604e-07	JTI_Spleen	Overall migraine
ENSG00000186615	KTN1-AS1	4.92456689170439	0.00476680108828948	8.45474042554528e-07	0.107749874519211	4.21003703150383e-07	10	10	0.00482554309787997	0.00965108619575994	JTI_Spleen	Overall migraine
ENSG00000123810	B9D2	-4.53122	-0.0314834	5.86453638806717e-06	0.0392360373229608	0.00272049613178397	2	2	0.0223145609565956	0.0669436828697867	JTI_Spleen	Overall migraine
ENSG00000011028	MRC2	4.28380296611552	0.00453802822282643	1.83725629696596e-05	0.115863644329405	1.45633549118425e-07	9	9	0.0478144798209689	0.209722806298664	JTI_Spleen	Overall migraine
ENSG00000115457	IGFBP2	-4.25459	-0.015132	2.09437055720407e-05	0.0222738279295455	0.0245261081600373	3	3	0.0478144798209689	0.239072399104845	JTI_Spleen	Overall migraine
ENSG00000111602	TIMELESS	-7.79981	-0.0153982	6.21724893790088e-15	0.0172985859266004	0.017856429758445	8	8	6.95523638682971e-11	6.95523638682971e-11	JTI_Stomach	Overall migraine
ENSG00000014123	UFL1	6.53255903780938	0.0138722593678854	6.46553921512805e-11	0.0485180277062076	6.3685460881209e-05	8	8	3.61649935998188e-07	7.23299871996375e-07	JTI_Stomach	Overall migraine
ENSG00000186615	KTN1-AS1	4.72533333993818	0.0052059342114125	2.29738185941741e-06	0.0846496591880208	9.68215000266775e-08	6	6	0.00856693695376752	0.0257008108613026	JTI_Stomach	Overall migraine
ENSG00000156398	SFXN2	-4.43066	-0.00359909	9.39450950387943e-06	0.153244817646695	2.61144995300021e-13	11	11	0.0262740944549748	0.105096377819899	JTI_Stomach	Overall migraine
ENSG00000127314	RAP1B	4.34287053532047	0.077819229910883	1.40633015794922e-05	0.0292801965979802	0.00199492652172685	15	15	0.0314652309539558	0.157326154769779	JTI_Stomach	Overall migraine
ENSG00000123384	LRP1	10.1009300231108	0.130508939187026	0	0.0436626820296906	0.000158870774855966	2	2	0	0	JTI_Testis	Overall migraine
ENSG00000014123	UFL1	-7.19234	-0.0112353	6.3682392692499e-13	0.0151656008597611	0.0271296260238195	5	5	5.24870280571577e-09	1.04974056114315e-08	JTI_Testis	Overall migraine
ENSG00000229105	ASTN2-AS1	-5.94747	-0.00269396	2.7231197297084e-09	0.412735264355914	7.12392256692544e-39	16	16	1.49626352081711e-05	4.48879056245133e-05	JTI_Testis	Overall migraine
ENSG00000184350	MRGPRE	-5.30445	-0.0203822	1.13013746583235e-07	0.0309045185405258	0.00154024352876611	6	6	0.000465729649669511	0.00186291859867805	JTI_Testis	Overall migraine
ENSG00000076685	NT5C2	4.70203351921596	0.00237005776989308	2.57583200857781e-06	0.235903938183988	1.82838420093885e-20	12	12	0.00849200296587932	0.0424600148293966	JTI_Testis	Overall migraine
ENSG00000123810	B9D2	-4.50653	-0.00271027	6.58970337541476e-06	0.267095586155472	2.18595218112968e-23	4	4	0.0181041117400562	0.108624670440337	JTI_Testis	Overall migraine
ENSG00000011028	MRC2	4.44336575985369	0.00653484051617514	8.8562420923477e-06	0.0518220980000634	3.73456747250618e-05	3	3	0.0208551849500371	0.145986294650259	JTI_Testis	Overall migraine
ENSG00000014123	UFL1	6.00858435311765	0.0115825772979359	1.87150228647681e-09	0.0349553063671241	6.50168025639272e-06	13	13	2.70301075235846e-05	2.70301075235846e-05	JTI_Thyroid	Overall migraine
ENSG00000186615	KTN1-AS1	5.28841382507213	0.00514800891758723	1.23381591832228e-07	0.0752081466816396	2.31552578326012e-11	17	17	0.000891000165416434	0.00178200033083287	JTI_Thyroid	Overall migraine
ENSG00000142611	PRDM16	-4.65058	-0.00697911	3.31007637854874e-06	0.043469337870439	4.6617345985799e-07	34	35	0.0159358110451265	0.0478074331353795	JTI_Thyroid	Overall migraine
ENSG00000148795	CYP17A1	-4.50615	-0.00698975	6.60158182963499e-06	0.0213425720445106	0.000445892400207466	8	8	0.0238366615913545	0.0953466463654182	JTI_Thyroid	Overall migraine
ENSG00000011028	MRC2	4.38720728399503	0.00569534411944293	1.14815358123188e-05	0.0574570637611059	6.0516705948632e-09	3	3	0.0264772223407699	0.16582782173732	JTI_Thyroid	Overall migraine
ENSG00000156398	SFXN2	-4.37966	-0.00372509	1.18863742095687e-05	0.109345310769455	4.11689563215206e-16	12	12	0.0264772223407699	0.171674902708801	JTI_Thyroid	Overall migraine
ENSG00000123810	B9D2	-4.36294	-0.00863679	1.28325525434736e-05	0.0309671120116789	2.23523556441504e-05	12	12	0.0264772223407699	0.185340556385389	JTI_Thyroid	Overall migraine
ENSG00000127314	RAP1B	4.19935113846573	0.0556417527840096	2.67680941283821e-05	0.115739811029993	5.10048185044657e-17	29	29	0.0467346651779177	0.386611583496223	JTI_Thyroid	Overall migraine
ENSG00000172247	C1QTNF4	4.13960000158192	0.00279823485032751	3.47911917051302e-05	0.0844827237881858	1.22589851373197e-12	9	9	0.0467346651779177	0.502489181797195	JTI_Thyroid	Overall migraine
ENSG00000178084	HTR3C	4.13472957261866	0.00601121876989423	3.55372851938984e-05	0.0483550739574556	1.02534547337988e-07	17	17	0.0467346651779177	0.513265010055475	JTI_Thyroid	Overall migraine
ENSG00000233237	LINC00472	4.13436458760872	0.0198150409563507	3.55938044005466e-05	0.0214008533963746	0.000437836810301697	5	5	0.0467346651779177	0.514081316957095	JTI_Thyroid	Overall migraine
ENSG00000143382	ADAMTSL4	-4.70184	-0.0212993	2.5782534054386e-06	0.0285316714005845	0.0452535121227688	1	1	0.0186768676689972	0.0186768676689972	JTI_Vagina	Overall migraine
ENSG00000014123	UFL1	7.09476124271531	0.00868756160406101	1.29585231434248e-12	0.0465743553325326	1.67776846776989e-08	11	11	1.31477175813188e-08	1.31477175813188e-08	JTI_Whole_Blood	Overall migraine
ENSG00000175215	CTDSP2	6.77277758803779	0.0227850630996667	1.26332277972097e-11	0.0104655975563663	0.00804870406106252	7	7	6.40883646152448e-08	1.2817672923049e-07	JTI_Whole_Blood	Overall migraine
ENSG00000166888	STAT6	5.69821096800202	0.0184272606930119	1.21071175307463e-08	0.0108521673008052	0.00695938765271557	4	4	4.0946271488984e-05	0.000122838814466952	JTI_Whole_Blood	Overall migraine
ENSG00000186615	KTN1-AS1	4.68229661794234	0.00588400203372031	2.83678592416514e-06	0.0160430176847944	0.00101743928172134	9	9	0.00719550749664488	0.0287820299865795	JTI_Whole_Blood	Overall migraine
ENSG00000152661	GJA1	-4.4148	-0.010121	1.01102208220905e-05	0.0132887639453381	0.00280566644955552	19	19	0.020515660092186	0.10257830046093	JTI_Whole_Blood	Overall migraine
ENSG00000186615	KTN1-AS1	5.05260981702055	0.0104730370441501	4.35813626520343e-07	0.0268278344796448	7.2982084276309e-05	7	7	0.00420995963218651	0.00420995963218651	PrediXcan_Adipose_Subcutaneous	Overall migraine
ENSG00000156398	SFXN2	-4.72642	-0.00341496	2.28517149980512e-06	0.183454196785194	2.39174808863756e-22	16	16	0.0193668284608484	0.0193668284608484	PrediXcan_Adipose_Visceral_Omentum	Overall migraine
ENSG00000135506	OS9	4.72988586826049	0.00772275970735076	2.24646092572556e-06	0.0350440499963048	0.00413705416250297	9	9	0.0139572617315329	0.0139572617315329	PrediXcan_Adrenal_Gland	Overall migraine
ENSG00000011028	MRC2	4.44591756704829	0.00624444792855849	8.75175052783561e-06	0.0543758335576369	0.000330795820670064	6	6	0.0271873130147213	0.0543746260294426	PrediXcan_Adrenal_Gland	Overall migraine
ENSG00000213722	DDAH2	4.26240695300584	0.00482930688535207	2.02236715949322e-05	0.110917384444285	1.93258014063958e-07	11	11	0.0410070910146358	0.125649671619314	PrediXcan_Adrenal_Gland	Overall migraine
ENSG00000148835	TAF5	4.20247851599403	0.00527990976431171	2.64008311698927e-05	0.0704202815416605	4.08389029847769e-05	15	15	0.0410070910146358	0.164028364058543	PrediXcan_Adrenal_Gland	Overall migraine
ENSG00000123384	LRP1	10.4726230670394	0.00978886723423651	0	0.129123632166556	3.07458317243311e-13	10	10	0	0	PrediXcan_Artery_Aorta	Overall migraine
ENSG00000112137	PHACTR1	9.18241408156334	0.00822324468787164	0	0.137503354725501	4.63764528474179e-14	15	15	0	0	PrediXcan_Artery_Aorta	Overall migraine
ENSG00000175600	SUGCT	-7.55377	-0.00694198	4.21884749357559e-14	0.150422672682337	2.43057346584168e-15	5	5	1.24709131910094e-10	3.74127395730283e-10	PrediXcan_Artery_Aorta	Overall migraine
ENSG00000134198	TSPAN2	6.64115683835441	0.00644377608482551	3.11231040939219e-11	0.0697162363717355	1.35477145241808e-07	24	24	6.89999217762249e-08	2.75999687104899e-07	PrediXcan_Artery_Aorta	Overall migraine
ENSG00000224017	LINC01449	-6.30168	-0.00445119	2.94441582227023e-10	0.115200953217939	6.87960778547973e-12	62	63	5.22221590237848e-07	2.61110795118924e-06	PrediXcan_Artery_Aorta	Overall migraine
ENSG00000112214	FHL5	-6.26443	-0.0097913	3.7419756182544e-10	0.0471195208428423	1.64785071646863e-05	8	8	5.53063996378e-07	3.318383978268e-06	PrediXcan_Artery_Aorta	Overall migraine
ENSG00000232458	LINC01450	-5.97864	-0.0106387	2.25013008225972e-09	0.0388699577678483	9.44866191021853e-05	12	13	2.85059336706846e-06	1.99541535694792e-05	PrediXcan_Artery_Aorta	Overall migraine
ENSG00000185052	SLC24A3	-5.15298	-0.00744902	2.56374316220942e-07	0.0718135068691692	8.65262636724751e-08	6	6	0.000284190929530914	0.00227352743624731	PrediXcan_Artery_Aorta	Overall migraine
ENSG00000243927	MRPS6	-4.87612	-0.00683293	1.08195210568596e-06	0.0596597443893153	1.15418896961674e-06	18	18	0.00106608347480257	0.00959475127322309	PrediXcan_Artery_Aorta	Overall migraine
ENSG00000227456	LINC00310	-4.52245	-0.00984401	6.11289418150918e-06	0.0475030966887171	1.51933246155995e-05	2	2	0.00542091456016234	0.0542091456016234	PrediXcan_Artery_Aorta	Overall migraine
ENSG00000143369	ECM1	-4.46919	-0.00529116	7.85175599293808e-06	0.0824202756777908	8.87438530766391e-09	11	11	0.00632994292230681	0.0696293721453749	PrediXcan_Artery_Aorta	Overall migraine
ENSG00000159197	KCNE2	-4.44703	-0.00847646	8.70665723917696e-06	0.0295888575407112	0.000677976042001488	15	15	0.00643421969975177	0.0772106363970213	PrediXcan_Artery_Aorta	Overall migraine
ENSG00000143382	ADAMTSL4	-4.38729	-0.0031454	1.14772069272906e-05	0.218250443795111	2.24409043280346e-22	10	10	0.00782922084855485	0.101779871031213	PrediXcan_Artery_Aorta	Overall migraine
ENSG00000076685	NT5C2	-4.27396	-0.00638985	1.92034065904512e-05	0.0366179691402128	0.000152269534451358	13	13	0.0121639864031515	0.170295809644121	PrediXcan_Artery_Aorta	Overall migraine
ENSG00000204428	LY6G5C	4.18900924487223	0.00477701388737208	2.80174987155046e-05	0.102688249598532	1.08506216911017e-10	11	11	0.0165639452406063	0.248459178609095	PrediXcan_Artery_Aorta	Overall migraine
ENSG00000128683	GAD1	4.17232593799582	0.00327837053420244	3.0150591399325e-05	0.140127233608389	2.55631814715594e-14	21	21	0.0167109652830759	0.267375444529214	PrediXcan_Artery_Aorta	Overall migraine
ENSG00000174165	ZDHHC24	-4.14076	-0.00712877	3.46156179233947e-05	0.0163624581020734	0.0117817411386208	12	12	0.0180571352790979	0.306971299744664	PrediXcan_Artery_Aorta	Overall migraine
ENSG00000197321	SVIL	4.10870341628631	0.00319202303523557	3.97886656153812e-05	0.211365775470624	1.23275290003868e-21	11	11	0.0192435432315805	0.3528458866772	PrediXcan_Artery_Aorta	Overall migraine
ENSG00000172247	C1QTNF4	4.10047687287391	0.00302312603620836	4.12299640730751e-05	0.15130339742765	1.98504327145757e-15	14	15	0.0192435432315805	0.36562732140003	PrediXcan_Artery_Aorta	Overall migraine
ENSG00000134259	NGF	4.05462481603121	0.00494403438964632	5.0214832697959e-05	0.0262229899393249	0.00139126737433288	29	29	0.0215535091353814	0.4453051363655	PrediXcan_Artery_Aorta	Overall migraine
ENSG00000182218	HHIPL1	4.04547320678124	0.00489381828332417	5.22175379991108e-05	0.0726284096271009	7.26807012010847e-08	13	13	0.0215535091353814	0.463065126976115	PrediXcan_Artery_Aorta	Overall migraine
ENSG00000239467	AC007405.3	4.03991493641686	0.00571630798336453	5.34705909989164e-05	0.0826821038284629	8.38742581606988e-09	4	4	0.0215535091353814	0.474177200978391	PrediXcan_Artery_Aorta	Overall migraine
ENSG00000243244	STON1	4.00112671632434	0.00384722102170483	6.30415848943411e-05	0.0845886108598716	5.55922372511839e-09	30	31	0.024306642384479	0.559052774843017	PrediXcan_Artery_Aorta	Overall migraine
ENSG00000114646	CSPG5	-3.93271	-0.00592888	8.39940241617043e-05	0.0328105655890853	0.000341593833315222	8	8	0.0310357919277497	0.744859006265994	PrediXcan_Artery_Aorta	Overall migraine
ENSG00000011028	MRC2	3.81958457542394	0.00277494291405639	0.000133676619646028	0.168023571604056	4.09471957699148e-17	26	27	0.0474177705208391	1	PrediXcan_Artery_Aorta	Overall migraine
ENSG00000137331	IER3	3.80445741411048	0.00665630453465768	0.000142115357866457	0.0348129581810844	0.000223289219630179	5	5	0.048472268983067	1	PrediXcan_Artery_Aorta	Overall migraine
ENSG00000112137	PHACTR1	7.57902926120566	0.0100532371295301	3.48610029732299e-14	0.0760536155563825	4.49238339377596e-05	14	14	1.78279169205098e-10	1.78279169205098e-10	PrediXcan_Artery_Coronary	Overall migraine
ENSG00000014123	UFL1	7.06832100179211	0.0171091405465456	1.5683010445855e-12	0.0236516004562474	0.0247896348525954	7	7	4.01014577100512e-09	8.02029154201025e-09	PrediXcan_Artery_Coronary	Overall migraine
ENSG00000123384	LRP1	5.8589494164153	0.00551591718388575	4.65804550486837e-09	0.0496269336614311	0.00106286011670735	28	28	7.94041490396561e-06	2.38212447118968e-05	PrediXcan_Artery_Coronary	Overall migraine
ENSG00000128683	GAD1	4.81754726625114	0.00519008821957192	1.4533367018732e-06	0.0737220519053349	5.94347955027272e-05	16	16	0.00185809097334489	0.00743236389337954	PrediXcan_Artery_Coronary	Overall migraine
ENSG00000156398	SFXN2	-4.63075	-0.00772432	3.64336843916568e-06	0.02011855484544	0.0386049861913311	12	12	0.00372643723957866	0.0186321861978933	PrediXcan_Artery_Coronary	Overall migraine
ENSG00000222033	LINC01124	4.23103802246359	0.00612347743675748	2.32615342894427e-05	0.0501881506046194	0.000993804271181908	5	5	0.0198265810593683	0.11895948635621	PrediXcan_Artery_Coronary	Overall migraine
ENSG00000139547	RDH16	-4.11975	-0.0062333	3.79286825522573e-05	0.0183585359057727	0.048274314977972	18	18	0.0277096117960348	0.193967282572244	PrediXcan_Artery_Coronary	Overall migraine
ENSG00000144426	NBEAL1	3.98652677026901	0.00281213955638797	6.70475659698688e-05	0.196115977832159	1.21042626179375e-11	10	10	0.042646884750944	0.342881252369909	PrediXcan_Artery_Coronary	Overall migraine
ENSG00000155428	TRIM74	-3.95967	-0.00396295	7.50531800466359e-05	0.0311642308548912	0.00983508339949419	26	26	0.042646884750944	0.383821962758496	PrediXcan_Artery_Coronary	Overall migraine
ENSG00000123384	LRP1	10.3849161600351	0.00943804330340172	0	0.10855972613857	2.9675393979231e-16	13	13	0	0	PrediXcan_Artery_Tibial	Overall migraine
ENSG00000112137	PHACTR1	8.85050702638358	0.00484850563715837	0	0.275697007272725	1.08129719609599e-42	48	48	0	0	PrediXcan_Artery_Tibial	Overall migraine
ENSG00000014123	UFL1	8.48660708275599	0.0117968815590551	0	0.0716988020917923	4.78478251128278e-11	7	7	0	0	PrediXcan_Artery_Tibial	Overall migraine
ENSG00000175600	SUGCT	-6.56079	-0.019866	5.35218536157345e-11	0.010601399260787	0.0127921433838154	18	19	1.29121471847959e-07	5.16485887391838e-07	PrediXcan_Artery_Tibial	Overall migraine
ENSG00000116604	MEF2D	6.29452066972554	0.00473108860890094	3.08351122413342e-10	0.13637099552537	2.6215806330088e-20	30	30	5.9511766625775e-07	2.97558833128875e-06	PrediXcan_Artery_Tibial	Overall migraine
ENSG00000166888	STAT6	-6.22945	-0.0167179	4.68083349858261e-10	0.0130705000898287	0.00567529990849065	12	12	7.5283405435537e-07	4.51700432613222e-06	PrediXcan_Artery_Tibial	Overall migraine
ENSG00000047621	C12orf4	5.65547630089526	0.0102289737295042	1.55414674463117e-08	0.0433503739634501	3.84411414936251e-07	9	9	2.14250229795583e-05	0.000149975160856908	PrediXcan_Artery_Tibial	Overall migraine
ENSG00000185052	SLC24A3	-5.6226	-0.00455768	1.881070765819e-08	0.13115016873027	1.5435717206801e-19	40	40	2.26904161126917e-05	0.000181523328901534	PrediXcan_Artery_Tibial	Overall migraine
ENSG00000224017	LINC01449	-5.41177	-0.0128817	6.24033031915161e-08	0.0103371339393371	0.0139668043977157	23	23	6.69102084220145e-05	0.00060219187579813	PrediXcan_Artery_Tibial	Overall migraine
ENSG00000118971	CCND2	4.9665744633806	0.00772011146973436	6.81458941054203e-07	0.029346039981086	3.15817557161345e-05	26	26	0.000657607878117306	0.00657607878117306	PrediXcan_Artery_Tibial	Overall migraine
ENSG00000152661	GJA1	4.89233821207008	0.00764484343871559	9.9645019369099e-07	0.0320394884160938	1.35176937635039e-05	22	22	0.000874158579010732	0.00961574436911805	PrediXcan_Artery_Tibial	Overall migraine
ENSG00000198743	SLC5A3	-4.82928	-0.0135191	1.37028718416587e-06	0.0193086540669961	0.00075944550310857	7	7	0.00110193927726672	0.0132232713272006	PrediXcan_Artery_Tibial	Overall migraine
ENSG00000243927	MRPS6	-4.77133	-0.0106499	1.83015173371714e-06	0.0157046596666623	0.00241388923439641	19	19	0.00135853571002849	0.0176609642303704	PrediXcan_Artery_Tibial	Overall migraine
ENSG00000112214	FHL5	-4.63797	-0.0135121	3.518402950764e-06	0.0143696541343469	0.00371813878330753	7	7	0.00242518489106233	0.0339525884748726	PrediXcan_Artery_Tibial	Overall migraine
ENSG00000143382	ADAMTSL4	-4.60286	-0.00356016	4.16719861462411e-06	0.168212204010896	4.23068613331896e-25	12	12	0.00268089777540818	0.0402134666311227	PrediXcan_Artery_Tibial	Overall migraine
ENSG00000234350	AC007405.1	4.55181241565547	0.00502580874557509	5.3185746546891e-06	0.076085574854271	1.17185807704488e-11	27	27	0.00320776533860936	0.0513242454177498	PrediXcan_Artery_Tibial	Overall migraine
ENSG00000071909	MYO3B	4.48700282154324	0.00309877668936783	7.22321184198904e-06	0.201878809541245	2.3221354238143e-30	32	32	0.00410023495736437	0.0697039942751942	PrediXcan_Artery_Tibial	Overall migraine
ENSG00000204428	LY6G5C	4.32561791648323	0.00589943941870757	1.52104875237313e-05	0.0682436549525461	1.4441973910453e-10	10	10	0.00815451136688928	0.146781204604007	PrediXcan_Artery_Tibial	Overall migraine
ENSG00000204334	ERICH2	4.31336502835277	0.0044924429524633	1.60788316085902e-05	0.10344761607188	1.60409111418785e-15	14	14	0.00816635394857344	0.155160725022895	PrediXcan_Artery_Tibial	Overall migraine
ENSG00000204335	SP5	4.16970158302733	0.00299437075783056	3.04998739359963e-05	0.168208993952601	4.23547962615944e-25	33	33	0.0147161891741182	0.294323783482364	PrediXcan_Artery_Tibial	Overall migraine
ENSG00000078237	TIGAR	4.08314142404814	0.00315952463161703	4.44309647031904e-05	0.139238439684882	9.85925271270401e-21	58	60	0.020417086161228	0.428758809385787	PrediXcan_Artery_Tibial	Overall migraine
ENSG00000235750	KIAA0040	4.0352283984262	0.00240372834342595	5.45492079144783e-05	0.243567594881964	3.51405916886752e-37	37	38	0.0239272661988507	0.526399856374716	PrediXcan_Artery_Tibial	Overall migraine
ENSG00000197321	SVIL	3.95367096587966	0.0024644692741789	7.69612267597086e-05	0.257546610881966	1.50134842037883e-39	32	32	0.0322902538361386	0.742675838231188	PrediXcan_Artery_Tibial	Overall migraine
ENSG00000217930	PAM16	-3.92485	-0.00578959	8.67838994214054e-05	0.089704630033086	1.43780170448793e-13	4	4	0.0348943595590234	0.837464629416562	PrediXcan_Artery_Tibial	Overall migraine
ENSG00000240053	LY6G5B	3.90726266731086	0.00222741951516732	9.33476581170822e-05	0.298482600588208	9.49051968450581e-47	35	35	0.0360321960331937	0.900804900829843	PrediXcan_Artery_Tibial	Overall migraine
ENSG00000137331	IER3	3.88561035003778	0.00689719939835118	0.000102073113789514	0.0223320828032447	0.000290088525636924	27	27	0.0378758209602441	0.98500554806881	PrediXcan_Artery_Tibial	Overall migraine
ENSG00000145979	TBC1D7	3.87649083545676	0.00306213969694949	0.000105973799577885	0.142084841954647	3.72341409193303e-21	47	47	0.0378758209602441	1	PrediXcan_Artery_Tibial	Overall migraine
ENSG00000215022	AL008729.1	3.80548730272511	0.00414283872967782	0.000141525274909515	0.108034797406859	3.5303294526476e-16	28	28	0.0467584075915575	1	PrediXcan_Artery_Tibial	Overall migraine
ENSG00000268894	PLCE1-AS1	-3.80247	-0.00627547	0.000143258755725295	0.0332044288833253	9.3674026371397e-06	10	10	0.0467584075915575	1	PrediXcan_Artery_Tibial	Overall migraine
ENSG00000173715	C11orf80	-3.79886	-0.00402103	0.000145362925155101	0.0543601686025875	1.19056548204847e-08	27	27	0.0467584075915575	1	PrediXcan_Artery_Tibial	Overall migraine
ENSG00000164136	IL15	3.7834915054114	0.00502870800841624	0.000154643604831639	0.0409451024140036	8.19768709155621e-07	33	33	0.0481390576330747	1	PrediXcan_Artery_Tibial	Overall migraine
ENSG00000139547	RDH16	-5.47799	-0.00475502	4.30194260214734e-08	0.0520177137928022	0.00546342590632834	29	29	0.000195136116433403	0.000195136116433403	PrediXcan_Brain_Anterior_cingulate_cortex_BA24	Overall migraine
ENSG00000166888	STAT6	-6.61569	-0.00856576	3.69833053071034e-11	0.0384522572328553	0.00613911814808384	15	15	2.28150010439521e-07	2.28150010439521e-07	PrediXcan_Brain_Caudate_basal_ganglia	Overall migraine
ENSG00000113716	HMGXB3	4.55038769750024	0.0054922334848998	5.35471605456195e-06	0.0425285880591471	0.0039155156940038	23	23	0.0165166216702963	0.0330332433405927	PrediXcan_Brain_Caudate_basal_ganglia	Overall migraine
ENSG00000014123	UFL1	6.40007300658562	0.00770727622586037	1.5530265962127e-10	0.0794403360753658	0.000157632944948255	8	8	1.10559963384382e-06	1.10559963384382e-06	PrediXcan_Brain_Cerebellar_Hemisphere	Overall migraine
ENSG00000182752	PAPPA	-5.13559	-0.00647707	2.81266502977218e-07	0.0243309486869308	0.0392726406941775	25	25	0.00100116811734741	0.00200233623469481	PrediXcan_Brain_Cerebellar_Hemisphere	Overall migraine
ENSG00000110944	IL23A	4.87829805370615	0.00605007495477334	1.07005144722727e-06	0.0320763316280601	0.0177169639703996	16	16	0.00253923208427031	0.00761769625281094	PrediXcan_Brain_Cerebellar_Hemisphere	Overall migraine
ENSG00000025434	NR1H3	-4.44982	-0.00720115	8.59434346422994e-06	0.0483170650142965	0.00346869473686354	5	5	0.0152957827804632	0.0611831311218529	PrediXcan_Brain_Cerebellar_Hemisphere	Overall migraine
ENSG00000014123	UFL1	6.18129327166113	0.00561751356379606	6.35785868396965e-10	0.133369219926901	5.42174013845711e-08	17	17	5.15113710575221e-06	5.15113710575221e-06	PrediXcan_Brain_Cerebellum	Overall migraine
ENSG00000072952	MRVI1	4.87885442369244	0.0041594330932063	1.06703781921347e-06	0.142122081945888	2.52374540779022e-08	16	16	0.00718329859894508	0.00718329859894508	PrediXcan_Brain_Cortex	Overall migraine
ENSG00000037897	METTL1	4.5633204971856	0.00597130138109919	5.03508607696546e-06	0.0576221649186002	0.000526792308482759	14	14	0.0169480997350657	0.0338961994701315	PrediXcan_Brain_Cortex	Overall migraine
ENSG00000166888	STAT6	-5.17974	-0.00492033	2.22195161825312e-07	0.149374839666399	1.271635940946e-07	15	15	0.00126162412884412	0.00126162412884412	PrediXcan_Brain_Frontal_Cortex_BA9	Overall migraine
ENSG00000072952	MRVI1	4.97198679122527	0.0080078306117314	6.62702214659916e-07	0.0292315217216775	0.0236834885174572	10	10	0.0018814115874195	0.003762823174839	PrediXcan_Brain_Frontal_Cortex_BA9	Overall migraine
ENSG00000204428	LY6G5C	4.31092418281361	0.00263385378450429	1.62573644437725e-05	0.256575824188665	8.56517610261833e-13	24	24	0.0307697717705801	0.0923093153117403	PrediXcan_Brain_Frontal_Cortex_BA9	Overall migraine
ENSG00000135517	MIP	5.42136090725598	0.00782003124417352	5.91470092903279e-08	0.0300313781856133	0.0238240352094832	15	16	0.000280179383008283	0.000280179383008283	PrediXcan_Brain_Hypothalamus	Overall migraine
ENSG00000072952	MRVI1	4.48004126862077	0.00366024601941179	7.46286084951642e-06	0.179295687811836	3.41527894998257e-10	9	9	0.0447099993494529	0.0447099993494529	PrediXcan_Brain_Nucleus_accumbens_basal_ganglia	Overall migraine
ENSG00000166888	STAT6	-6.9072	-0.0128996	4.94315699484105e-12	0.0285204224871258	0.0276994889884543	6	6	2.69846940348373e-08	2.69846940348373e-08	PrediXcan_Brain_Putamen_basal_ganglia	Overall migraine
ENSG00000239519	CADM2-AS1	4.26335811063573	0.00257174336095401	2.01377392212709e-05	0.229326917546564	3.95644991292885e-11	13	14	0.0485812527987282	0.109931918408918	PrediXcan_Brain_Putamen_basal_ganglia	Overall migraine
ENSG00000112214	FHL5	-4.19995	-0.00372688	2.6697885765925e-05	0.091088629534621	6.34097802220095e-05	26	26	0.0485812527987282	0.145743758396185	PrediXcan_Brain_Putamen_basal_ganglia	Overall migraine
ENSG00000259125	LRP1-AS	7.68346000049253	0.0315251868973936	1.55431223447522e-14	0.0146312512559282	0.00778504367577099	5	5	1.5369039374491e-10	1.5369039374491e-10	PrediXcan_Cells_Cultured_fibroblasts	Overall migraine
ENSG00000014123	UFL1	-5.20764	-0.0107328	1.91260335125065e-07	0.0113456667086814	0.0192048779466846	16	16	0.000945591096858321	0.00189118219371664	PrediXcan_Cells_Cultured_fibroblasts	Overall migraine
ENSG00000156398	SFXN2	-5.0412	-0.00268214	4.62613670038081e-07	0.352900620636093	2.10718955222768e-47	16	16	0.00152477465644552	0.00457432396933654	PrediXcan_Cells_Cultured_fibroblasts	Overall migraine
ENSG00000116604	MEF2D	-4.94026	-0.0121396	7.80191077298653e-07	0.0137753587881953	0.00983199913174509	16	16	0.00192863234308227	0.00771452937232908	PrediXcan_Cells_Cultured_fibroblasts	Overall migraine
ENSG00000186615	KTN1-AS1	4.8251707023345	0.00495314122329645	1.3988340672455e-06	0.111022496688052	5.485828623381e-14	14	14	0.0027663342513847	0.0138316712569235	PrediXcan_Cells_Cultured_fibroblasts	Overall migraine
ENSG00000011028	MRC2	4.63011240619778	0.00488259460261685	3.65467281548959e-06	0.125724583139529	9.36045216484547e-16	6	6	0.00602290079992684	0.0361374047995611	PrediXcan_Cells_Cultured_fibroblasts	Overall migraine
ENSG00000123810	B9D2	-4.28035	-0.0107265	1.86600938336667e-05	0.0102642174083287	0.0259784971225545	13	13	0.024284051018304	0.184511007827296	PrediXcan_Cells_Cultured_fibroblasts	Overall migraine
ENSG00000047849	MAP4	-4.26886	-0.00322773	1.96472904678835e-05	0.144513715836353	4.70713370736574e-18	20	21	0.024284051018304	0.194272408146432	PrediXcan_Cells_Cultured_fibroblasts	Overall migraine
ENSG00000143382	ADAMTSL4	-4.2381	-0.0024829	2.25414907517596e-05	0.234151728451338	1.02171156628383e-29	24	24	0.0247655845059332	0.222890260553399	PrediXcan_Cells_Cultured_fibroblasts	Overall migraine
ENSG00000182218	HHIPL1	4.17598087293348	0.00219088596436399	2.96704751250321e-05	0.324486579694428	6.76337976038949e-43	40	40	0.0293381658036317	0.293381658036317	PrediXcan_Cells_Cultured_fibroblasts	Overall migraine
ENSG00000217930	PAM16	-4.09456	-0.00529657	4.2296316862922e-05	0.0995563424760383	1.26072856114456e-12	16	17	0.0380205437400521	0.418225981140573	PrediXcan_Cells_Cultured_fibroblasts	Overall migraine
ENSG00000143382	ADAMTSL4	-4.55128	-0.00687395	5.33204551267374e-06	0.0482974918324399	7.75029453642018e-05	5	5	0.0396864147508306	0.0396864147508306	PrediXcan_Colon_Sigmoid	Overall migraine
ENSG00000171729	TMEM51	-4.35518	-0.0066861	1.32956093705783e-05	0.058507448545652	1.29267057543712e-05	9	9	0.0494796102726071	0.0989592205452143	PrediXcan_Colon_Sigmoid	Overall migraine
ENSG00000143382	ADAMTSL4	-4.53194	-0.00456709	5.84453313479116e-06	0.133068763819327	7.99700657110244e-12	7	7	0.0450555059361051	0.0450555059361051	PrediXcan_Esophagus_Gastroesophageal_Junction	Overall migraine
ENSG00000166888	STAT6	-7.91812	-0.0128936	2.44249065417534e-15	0.0219999385541487	0.00133855211083687	16	16	2.31621388735447e-11	2.31621388735447e-11	PrediXcan_Esophagus_Muscularis	Overall migraine
ENSG00000182218	HHIPL1	4.87100108850982	0.00576542276402633	1.11034228211793e-06	0.0751113662386425	1.86183835234233e-09	14	14	0.00526468793066217	0.0105293758613243	PrediXcan_Esophagus_Muscularis	Overall migraine
ENSG00000143382	ADAMTSL4	-4.655	-0.00307947	3.23978722915896e-06	0.21365451284873	5.434862961534e-26	9	11	0.0102409674313715	0.0307229022941144	PrediXcan_Esophagus_Muscularis	Overall migraine
ENSG00000012048	BRCA1	4.48959728738598	0.00597321246970178	7.13579512456874e-06	0.0404684616619151	1.23655467273605e-05	19	19	0.0169171862915713	0.0676687451662854	PrediXcan_Esophagus_Muscularis	Overall migraine
ENSG00000123384	LRP1	9.46711454358225	0.0296130747767515	0	0.0230528100292239	0.00278339983097587	6	6	0	0	PrediXcan_Heart_Left_Ventricle	Overall migraine
ENSG00000116604	MEF2D	6.38657798448678	0.0121033790904169	1.69638969538255e-10	0.036875700036535	0.000147078879034697	7	7	6.03236175678035e-07	1.20647235135607e-06	PrediXcan_Heart_Left_Ventricle	Overall migraine
ENSG00000166888	STAT6	-6.02215	-0.0079138	1.72114256180578e-09	0.0877635845246256	2.93397877442025e-09	7	7	4.08025529985424e-06	1.22407658995627e-05	PrediXcan_Heart_Left_Ventricle	Overall migraine
ENSG00000112214	FHL5	5.71732352682646	0.0115893878750935	1.0821496365665e-08	0.0282222665263149	0.000921527935494805	6	6	1.92406205381524e-05	7.69624821526095e-05	PrediXcan_Heart_Left_Ventricle	Overall migraine
ENSG00000149179	C11orf49	4.39177799082398	0.00614854668842237	1.12427468497156e-05	0.0122596475427778	0.029629810555444	28	28	0.0159916831190355	0.0799584155951773	PrediXcan_Heart_Left_Ventricle	Overall migraine
ENSG00000011028	MRC2	4.16636560466361	0.00792151551707431	3.09494211010453e-05	0.0133790397966138	0.0230397455483216	20	20	0.036685380478439	0.220112282870634	PrediXcan_Heart_Left_Ventricle	Overall migraine
ENSG00000146477	SLC22A3	-4.02281	-0.0110755	5.75086150662596e-05	0.0345901532396519	0.000238532513796639	5	5	0.0496377217879589	0.409001270351238	PrediXcan_Heart_Left_Ventricle	Overall migraine
ENSG00000077348	EXOSC5	-3.99532	-0.00281352	6.46065101548299e-05	0.196858332532129	4.76467891660338e-20	16	16	0.0496377217879589	0.45948150022115	PrediXcan_Heart_Left_Ventricle	Overall migraine
ENSG00000173715	C11orf80	-3.97397	-0.00700523	7.06858931061038e-05	0.0169988085561425	0.0103414906509966	15	15	0.0496377217879589	0.50271807177061	PrediXcan_Heart_Left_Ventricle	Overall migraine
ENSG00000079841	RIMS1	3.9592987561884	0.00172311052129842	7.51701554881912e-05	0.476976684500922	5.30957152580711e-56	9	9	0.0496377217879589	0.534610145832016	PrediXcan_Heart_Left_Ventricle	Overall migraine
ENSG00000240053	LY6G5B	3.94110999021216	0.00241662117454233	8.11054228868624e-05	0.252818397738845	4.00541761895836e-26	28	28	0.0496377217879589	0.576821767571365	PrediXcan_Heart_Left_Ventricle	Overall migraine
ENSG00000172247	C1QTNF4	3.9334	0.00358253521604352	8.37531863688845e-05	0.0991384680400787	2.48902740097823e-10	16	16	0.0496377217879589	0.595652661455507	PrediXcan_Heart_Left_Ventricle	Overall migraine
ENSG00000077348	EXOSC5	-4.23876	-0.00477945	2.24754784263759e-05	0.0661871569194809	0.0279994158367393	9	10	0.0466854785284763	0.0571326661598475	PrediXcan_Kidney_Cortex	Overall migraine
ENSG00000257740	AC073896.3	4.12713362931185	0.00385869831502351	3.67312970326328e-05	0.0723678565924719	0.0213704080049197	18	18	0.0466854785284763	0.0933709570569526	PrediXcan_Kidney_Cortex	Overall migraine
ENSG00000175868	CALCB	-4.74993	-0.00814707	2.03490018813035e-06	0.019430323153061	0.0446380716220345	7	7	0.00955589128346012	0.00955589128346012	PrediXcan_Liver	Overall migraine
ENSG00000014123	UFL1	7.9723774315683	0.0213415416517429	1.55431223447522e-15	0.0255919839534856	0.000267298902554712	2	2	1.41395783970211e-11	1.41395783970211e-11	PrediXcan_Lung	Overall migraine
ENSG00000139547	RDH16	-4.7846	-0.00775952	1.71332034515359e-06	0.0181729314902413	0.00217066727255593	19	19	0.0077930375899311	0.0155860751798622	PrediXcan_Lung	Overall migraine
ENSG00000011028	MRC2	4.60469942275896	0.00585916749899134	4.13062026427546e-06	0.0522937082562439	1.5492964253343e-07	17	17	0.0125254175147046	0.0375762525441139	PrediXcan_Lung	Overall migraine
ENSG00000156398	SFXN2	-4.40115	-0.00312823	1.07679731877752e-05	0.168086324809502	2.6909138859152e-22	16	16	0.0244890630222977	0.097956252089191	PrediXcan_Lung	Overall migraine
ENSG00000156398	SFXN2	-4.5813	-0.004087	4.62095446085442e-06	0.055874866525297	0.00433960453971267	23	23	0.0193756620543626	0.0193756620543626	PrediXcan_Minor_Salivary_Gland	Overall migraine
ENSG00000116604	MEF2D	6.23334056362612	0.0144455231517959	4.56592097464181e-10	0.0252050550518499	2.25705116043181e-05	6	6	3.81847971109295e-06	3.81847971109295e-06	PrediXcan_Muscle_Skeletal	Overall migraine
ENSG00000182218	HHIPL1	4.55666737768671	0.00463568900497364	5.19716269908876e-06	0.0979972913701448	1.46843059763612e-13	28	28	0.0379854371647622	0.0591125285394356	PrediXcan_Nerve_Tibial	Overall migraine
ENSG00000025434	NR1H3	4.42218440746333	0.00326081609782204	9.77080067099401e-06	0.133639520613404	2.89485633490468e-18	33	33	0.0379854371647622	0.111133086831886	PrediXcan_Nerve_Tibial	Overall migraine
ENSG00000123810	B9D2	-4.38988	-0.0094931	1.13414718336813e-05	0.0225517734978196	0.000510231027047811	7	7	0.0379854371647622	0.128997900636291	PrediXcan_Nerve_Tibial	Overall migraine
ENSG00000173548	SNX33	-4.35415	-0.00468259	1.33586907560268e-05	0.0616628148014256	6.4277568791283e-09	21	21	0.0379854371647622	0.151941748659049	PrediXcan_Nerve_Tibial	Overall migraine
ENSG00000134709	HOOK1	4.25167674116234	0.00551885637534441	2.12175968443695e-05	0.0507368838237037	1.51447937487254e-07	33	33	0.0482657893015717	0.241328946507859	PrediXcan_Nerve_Tibial	Overall migraine
ENSG00000172247	C1QTNF4	4.20280409892746	0.00201248715858278	2.63628730197141e-05	0.286615444913276	8.70402061223845e-41	51	52	0.049975219621038	0.299851317726228	PrediXcan_Nerve_Tibial	Overall migraine
ENSG00000014123	UFL1	8.36541422695266	0.0153641562181184	0	0.0228300313514822	0.00821419346625309	10	10	0	0	PrediXcan_Pancreas	Overall migraine
ENSG00000011028	MRC2	4.52252762761199	0.0106392519773378	6.11055077870404e-06	0.0178190731404631	0.0474715079122901	3	3	0.0352517674423436	0.0352517674423436	PrediXcan_Prostate	Overall migraine
ENSG00000123384	LRP1	10.7245044080354	0.0208845358318823	0	0.0273049960782341	4.424331212229e-05	9	9	0	0	PrediXcan_Skin_Sun_Exposed_Lower_leg	Overall migraine
ENSG00000148842	CNNM2	-4.87399	-0.0093656	1.09364292599778e-06	0.0277897527528679	3.7767428169936e-05	12	12	0.00563007378303657	0.0112601475660731	PrediXcan_Skin_Sun_Exposed_Lower_leg	Overall migraine
ENSG00000186615	KTN1-AS1	4.37803911336615	0.00280247638584528	1.19751862706075e-05	0.191272019133697	1.17553641496468e-29	27	27	0.0410988392807249	0.123296517842175	PrediXcan_Skin_Sun_Exposed_Lower_leg	Overall migraine
ENSG00000197622	CDC42SE1	-4.17252	-0.00383206	3.01249587049135e-05	0.0847001400081637	9.77978101368388e-05	28	28	0.0394358184849013	0.147702672530191	PrediXcan_Small_Intestine_Terminal_Ileum	Overall migraine
ENSG00000076685	NT5C2	4.15107556296898	0.00972037914235959	3.30916481161569e-05	0.0237012904941394	0.0425357501907057	7	7	0.0394358184849013	0.162248350713517	PrediXcan_Small_Intestine_Terminal_Ileum	Overall migraine
ENSG00000186615	KTN1-AS1	4.1403300456972	0.00395632193530428	3.46806476589911e-05	0.0979690023986009	2.6091206206881e-05	16	16	0.0394358184849013	0.170039215472033	PrediXcan_Small_Intestine_Terminal_Ileum	Overall migraine
ENSG00000112309	B3GAT2	-4.13384	-0.010573	3.56748532372997e-05	0.0273194118612848	0.0292894275558524	11	12	0.0394358184849013	0.17491380542248	PrediXcan_Small_Intestine_Terminal_Ileum	Overall migraine
ENSG00000272081	AC008972.2	4.10623514818956	0.00591125848922343	4.02160090606785e-05	0.0283706060066217	0.0263033309470343	18	18	0.0394358184849013	0.197179092424507	PrediXcan_Small_Intestine_Terminal_Ileum	Overall migraine
ENSG00000014123	UFL1	7.4364117238914	0.0189962473591515	1.03472785895065e-13	0.0280097155395854	0.0115545160625296	7	7	7.57938156681351e-10	7.57938156681351e-10	PrediXcan_Spleen	Overall migraine
ENSG00000182218	HHIPL1	4.77011867331915	0.00454704104449586	1.8411741646851e-06	0.134076829520749	1.30776672379804e-08	10	10	0.00674330037815918	0.0134866007563184	PrediXcan_Spleen	Overall migraine
ENSG00000111602	TIMELESS	-7.75132	-0.0154219	9.10382880192628e-15	0.0214700889772325	0.00825251646193056	8	8	5.98303628862595e-11	5.98303628862595e-11	PrediXcan_Stomach	Overall migraine
ENSG00000156398	SFXN2	-4.77409	-0.00419698	1.80520512116367e-06	0.125460622228152	5.2000722753564e-11	15	15	0.00593190402814382	0.0118638080562876	PrediXcan_Stomach	Overall migraine
ENSG00000222001	AC106876.1	-4.51779	-0.0112802	6.24871367449487e-06	0.0150848048985301	0.0270638795769719	9	9	0.0136888487562601	0.0410665462687803	PrediXcan_Stomach	Overall migraine
ENSG00000166272	WBP1L	-4.27498	-0.0143505	1.91151469697282e-05	0.0154698228200784	0.0251658773332647	10	10	0.0314061864712634	0.125624745885054	PrediXcan_Stomach	Overall migraine
ENSG00000123384	LRP1	6.7050640125404	0.0101520939378618	2.01318961501329e-11	0.0445310079306503	0.000136179137794484	16	16	2.50118677769251e-07	2.50118677769251e-07	PrediXcan_Testis	Overall migraine
ENSG00000229105	ASTN2-AS1	-5.32687	-0.00290385	9.992014193827e-08	0.373749389977866	2.18881962420107e-34	19	19	0.000620703921720533	0.00124140784344107	PrediXcan_Testis	Overall migraine
ENSG00000076685	NT5C2	4.84008966112824	0.00298409218175075	1.29780562563298e-06	0.208133939517889	5.87681570051055e-18	23	23	0.00483718790152742	0.0161239370928641	PrediXcan_Testis	Overall migraine
ENSG00000165060	FXN	-4.80373	-0.00740411	1.55736893159286e-06	0.0367826617026336	0.000539561081515201	16	16	0.00483718790152742	0.0193487516061097	PrediXcan_Testis	Overall migraine
ENSG00000123810	B9D2	-4.49708	-0.00306527	6.88918224156509e-06	0.236672430841059	1.55402073302722e-20	6	6	0.0171182400338409	0.0855912001692047	PrediXcan_Testis	Overall migraine
ENSG00000241544	LINC02029	-4.23526	-0.00300159	2.28291718367135e-05	0.223630873639473	2.40224749122365e-19	11	11	0.0472716051498881	0.283629630899329	PrediXcan_Testis	Overall migraine
ENSG00000186615	KTN1-AS1	5.15757205579241	0.00622058438184502	2.5017258842297e-07	0.0516618882937619	3.67297538418387e-08	24	24	0.00275840295995167	0.00275840295995167	PrediXcan_Thyroid	Overall migraine
ENSG00000011028	MRC2	4.78907788490831	0.00697046703433819	1.67549446494775e-06	0.033364211297008	1.06393669591637e-05	17	17	0.00923700098525695	0.0184740019705139	PrediXcan_Thyroid	Overall migraine
ENSG00000148795	CYP17A1	-4.37165	-0.00745156	1.23309267634486e-05	0.0291947967830714	3.87170008599073e-05	14	14	0.0453202661645948	0.135960798493784	PrediXcan_Thyroid	Overall migraine
ENSG00000184350	MRGPRE	-4.29054	-0.00347176	1.78242578507959e-05	0.1877413454695	1.13668843719734e-27	19	19	0.0491325667657189	0.196530267062876	PrediXcan_Thyroid	Overall migraine
ENSG00000014123	UFL1	8.21971	0.0203675587241293	2.22044604925031e-16	0.0263882292308836	2.38924835354898e-05	4	4	1.75859327100625e-12	1.75859327100625e-12	PrediXcan_Whole_Blood	Overall migraine
ENSG00000123384	LRP1	10.9113750945228	0.0538746793661449	0	0.011	0.0126055233399894	6	6	0	0	UTMOST_Adipose_Subcutaneous	Overall migraine
ENSG00000014123	UFL1	8.5129519305309	0.0309529934707166	0	0.016	0.00203846154157011	8	8	0	0	UTMOST_Adipose_Subcutaneous	Overall migraine
ENSG00000186615	KTN1-AS1	4.94454387090748	0.0243323251766157	7.63223531707879e-07	0.04	1.32446647353062e-06	7	7	0.00267077354528977	0.00801232063586931	UTMOST_Adipose_Subcutaneous	Overall migraine
ENSG00000011028	MRC2	4.63058930153822	0.00866442280024276	3.64626479010255e-06	0.067	2.28671055376806e-10	8	8	0.00956962194162414	0.0382784877664966	UTMOST_Adipose_Subcutaneous	Overall migraine
ENSG00000119139	TJP2	-4.46261	-0.00812034	8.0968356588329e-06	0.03	2.80597356300674e-05	29	29	0.0170001161492856	0.0850005807464278	UTMOST_Adipose_Subcutaneous	Overall migraine
ENSG00000123810	B9D2	-4.39983	-0.0261558	1.08337801776326e-05	0.027	7.38312223688765e-05	6	6	0.0189555040507978	0.113733024304787	UTMOST_Adipose_Subcutaneous	Overall migraine
ENSG00000123485	HJURP	4.31069200959678	0.032964762444636	1.62744445511009e-05	0.016	0.00198742755394234	3	3	0.0228777374453627	0.170849118897457	UTMOST_Adipose_Subcutaneous	Overall migraine
ENSG00000182218	HHIPL1	4.2954494281856	0.00369065920902609	1.74339778589161e-05	0.264	2.17149872346469e-40	58	58	0.0228777374453627	0.183021899562901	UTMOST_Adipose_Subcutaneous	Overall migraine
ENSG00000232912	RERE-AS1	-4.09514	-0.00564749	4.21905662364441e-05	0.098	1.18984406909542e-14	27	27	0.0492129515944656	0.44291656435019	UTMOST_Adipose_Subcutaneous	Overall migraine
ENSG00000186615	KTN1-AS1	4.83658714587894	0.0245239667563493	1.32087377280321e-06	0.102	1.65290700649032e-12	7	7	0.0129234289931066	0.0129234289931066	UTMOST_Adipose_Visceral_Omentum	Overall migraine
ENSG00000143382	ADAMTSL4	4.46787431427171	0.0145477103332224	7.90006967954504e-06	0.013	0.0139608378411971	15	15	0.0304401516513976	0.0772942817446687	UTMOST_Adipose_Visceral_Omentum	Overall migraine
ENSG00000011028	MRC2	4.3840391474946	0.00882519449418088	1.16498824032085e-05	0.06	7.63598199970928e-08	8	8	0.0304401516513976	0.113982449432992	UTMOST_Adipose_Visceral_Omentum	Overall migraine
ENSG00000173715	C11orf80	-4.36964	-0.00589222	1.2444869849304e-05	0.04	1.18548492275035e-05	67	67	0.0304401516513976	0.12176060660559	UTMOST_Adipose_Visceral_Omentum	Overall migraine
ENSG00000123485	HJURP	4.26287963580061	0.0335209724298507	2.01809234972039e-05	0.019	0.00300411597858213	3	3	0.0394900310993286	0.197450155496643	UTMOST_Adipose_Visceral_Omentum	Overall migraine
ENSG00000166888	STAT6	-9.19573	-0.0347186	0	0.043	0.00141782663035685	3	3	0	0	UTMOST_Adrenal_Gland	Overall migraine
ENSG00000186615	KTN1-AS1	4.98814466846751	0.0230810155986907	6.09619123181915e-07	0.059	0.000192802645420261	7	7	0.0023762953421631	0.00475259068432621	UTMOST_Adrenal_Gland	Overall migraine
ENSG00000182218	HHIPL1	4.79287650881451	0.00526896916158466	1.64406832503516e-06	0.081	1.02369046524596e-05	58	58	0.00427238555399137	0.0128171566619741	UTMOST_Adrenal_Gland	Overall migraine
ENSG00000114646	CSPG5	-4.71221	-0.00885575	2.45044870106348e-06	0.056	0.000277190556099227	53	53	0.00474662553439901	0.0191036980734909	UTMOST_Adrenal_Gland	Overall migraine
ENSG00000156398	SFXN2	-4.63995	-0.00988242	3.48492260293654e-06	0.057	0.000243973110460129	22	22	0.00474662553439901	0.0271684566124933	UTMOST_Adrenal_Gland	Overall migraine
ENSG00000011028	MRC2	4.63020018536694	0.00643744223545695	3.65312380790073e-06	0.125	2.71877938048061e-08	8	8	0.00474662553439901	0.0284797532063941	UTMOST_Adrenal_Gland	Overall migraine
ENSG00000123810	B9D2	-4.40305	-0.0210326	1.06738475338375e-05	0.036	0.00349321242608178	6	6	0.011887616481971	0.0832133153737972	UTMOST_Adrenal_Gland	Overall migraine
ENSG00000229776	C4B-AS1	-4.14967	-0.0514232	3.329496509763e-05	0.032	0.00636694282083311	5	5	0.0324459434876404	0.259567547901124	UTMOST_Adrenal_Gland	Overall migraine
ENSG00000221955	SLC12A8	4.02306544116462	0.00821371807615174	5.7445526332689e-05	0.034	0.00470655300558593	40	40	0.049760591476627	0.447845323289643	UTMOST_Adrenal_Gland	Overall migraine
ENSG00000217930	PAM16	-3.99751	-0.00578401	6.40121506250146e-05	0.044	0.00134579383795398	70	70	0.0499038726272614	0.499038726272614	UTMOST_Adrenal_Gland	Overall migraine
ENSG00000123384	LRP1	10.8959135755807	0.0189652326372442	0	0.143	1.20754665530677e-14	6	6	0	0	UTMOST_Artery_Aorta	Overall migraine
ENSG00000166888	STAT6	-9.19648	-0.0399481	0	0.026	0.00155180575061874	3	3	0	0	UTMOST_Artery_Aorta	Overall migraine
ENSG00000112137	PHACTR1	7.92538971599504	0.00819695451647182	2.22044604925031e-15	0.119	2.90498815048647e-12	130	130	7.49474556490288e-12	2.24842366947086e-11	UTMOST_Artery_Aorta	Overall migraine
ENSG00000224017	LINC01449	-5.90154	-0.0182399	3.60132901278121e-09	0.086	4.13055212916461e-09	41	41	9.11676439585563e-06	3.64670575834225e-05	UTMOST_Artery_Aorta	Overall migraine
ENSG00000182218	HHIPL1	4.89442864752288	0.00615436431043532	9.85917384177526e-07	0.12	2.46523241801128e-12	56	56	0.00199667988643633	0.00998339943218163	UTMOST_Artery_Aorta	Overall migraine
ENSG00000186615	KTN1-AS1	4.78949691267874	0.0289329006860032	1.67199970602105e-06	0.062	6.68702801786611e-07	7	7	0.00282177817052819	0.0169306690231692	UTMOST_Artery_Aorta	Overall migraine
ENSG00000011028	MRC2	4.71014	0.00733331138666952	2.47549273524328e-06	0.149	3.25805534593072e-15	8	8	0.00358097706243907	0.0250668394370735	UTMOST_Artery_Aorta	Overall migraine
ENSG00000143382	ADAMTSL4	-4.63243	-0.00450443	3.6139541621516e-06	0.204	7.76776459334129e-21	15	15	0.00457436248074339	0.0365948998459471	UTMOST_Artery_Aorta	Overall migraine
ENSG00000114646	CSPG5	-4.37502	-0.00830433	1.2142048746e-05	0.065	3.37913148274428e-07	54	54	0.0136611539557773	0.122950385601996	UTMOST_Artery_Aorta	Overall migraine
ENSG00000197321	SVIL	4.29408032195997	0.00489487427240561	1.75418963292984e-05	0.147	4.85424349981795e-15	118	118	0.0177629242230476	0.177629242230476	UTMOST_Artery_Aorta	Overall migraine
ENSG00000143369	ECM1	-4.24814	-0.0061887	2.1555278876928e-05	0.088	2.46340073764419e-09	60	63	0.0198426139916157	0.218268753907773	UTMOST_Artery_Aorta	Overall migraine
ENSG00000076685	NT5C2	-4.1844	-0.00878854	2.85924210758903e-05	0.019	0.00698238291802068	122	123	0.0223286929023577	0.289526855814465	UTMOST_Artery_Aorta	Overall migraine
ENSG00000173715	C11orf80	-4.18381	-0.00681274	2.86661078146011e-05	0.043	4.13018150305362e-05	69	69	0.0223286929023577	0.290273007730651	UTMOST_Artery_Aorta	Overall migraine
ENSG00000138193	PLCE1	-4.16012	-0.00851691	3.18086862651779e-05	0.018	0.00832200094195754	83	83	0.0230067683657994	0.322094757121191	UTMOST_Artery_Aorta	Overall migraine
ENSG00000156398	SFXN2	-4.07719	-0.00660678	4.55841059905371e-05	0.079	1.69950934617053e-08	22	22	0.0299915446019823	0.461584657260179	UTMOST_Artery_Aorta	Overall migraine
ENSG00000233237	LINC00472	4.06814266317283	0.0145317898944898	4.73893653596402e-05	0.065	4.09277446522426e-07	21	21	0.0299915446019823	0.479864713631717	UTMOST_Artery_Aorta	Overall migraine
ENSG00000259868	AL163952.1	4.0338983683846	0.0262703564940383	5.48590525555337e-05	0.028	0.000986001586386543	12	12	0.0326766333045491	0.555502766177334	UTMOST_Artery_Aorta	Overall migraine
ENSG00000123119	NECAB1	-3.97337	-0.128539	7.0861735306682e-05	0.022	0.00344604146750574	18	18	0.0398636628730812	0.717545931715462	UTMOST_Artery_Aorta	Overall migraine
ENSG00000185052	SLC24A3	-3.93855	-0.191619	8.19763714419164e-05	0.016	0.0132323517350823	1	1	0.0436890914326761	0.830092737220845	UTMOST_Artery_Aorta	Overall migraine
ENSG00000123384	LRP1	11.0467117925282	0.0265490188806629	0	0.058	0.000411922503607251	6	6	0	0	UTMOST_Artery_Coronary	Overall migraine
ENSG00000014123	UFL1	8.50651101997741	0.0213591759562404	0	0.057	0.000432335190242765	8	8	0	0	UTMOST_Artery_Coronary	Overall migraine
ENSG00000112137	PHACTR1	7.67714783306641	0.00820677903762752	1.62092561595273e-14	0.103	1.64476075680511e-06	123	123	3.87131067943377e-11	1.16139320383013e-10	UTMOST_Artery_Coronary	Overall migraine
ENSG00000139547	RDH16	-5.29914	-0.0703538	1.16347807166406e-07	0.034	0.00657156476166429	2	2	0.000208408009586825	0.000833632038347299	UTMOST_Artery_Coronary	Overall migraine
ENSG00000011028	MRC2	4.57246502184133	0.00883902171920336	4.82019708214487e-06	0.057	0.000418831359200822	8	8	0.0069073424187136	0.034536712093568	UTMOST_Artery_Coronary	Overall migraine
ENSG00000182218	HHIPL1	4.46447970725462	0.00638078614155053	8.02635550045672e-06	0.024	0.0244878661744704	52	52	0.0093579180887574	0.0575088371607724	UTMOST_Artery_Coronary	Overall migraine
ENSG00000143382	ADAMTSL4	-4.43652	-0.00719572	9.1424182304678e-06	0.057	0.000452108154629963	15	15	0.0093579180887574	0.0655054266213018	UTMOST_Artery_Coronary	Overall migraine
ENSG00000222033	LINC01124	4.04202330336358	0.00731184449862282	5.29919647498378e-05	0.03	0.0111417097347563	68	68	0.0472083006295042	0.379687427432588	UTMOST_Artery_Coronary	Overall migraine
ENSG00000156398	SFXN2	-4.01558	-0.00454114	5.92986330307799e-05	0.098	3.10850533132923e-06	22	22	0.0472083006295042	0.424874705665538	UTMOST_Artery_Coronary	Overall migraine
ENSG00000123384	LRP1	10.9838101441445	0.0194718046618347	0	0.133	9.93808849331835e-20	6	6	0	0	UTMOST_Artery_Tibial	Overall migraine
ENSG00000166888	STAT6	-9.18381	-0.0523761	0	0.013	0.00524471694895565	3	3	0	0	UTMOST_Artery_Tibial	Overall migraine
ENSG00000014123	UFL1	8.41202033122322	0.0246177194433455	0	0.08	3.72310055377177e-12	8	8	0	0	UTMOST_Artery_Tibial	Overall migraine
ENSG00000112137	PHACTR1	7.98111221006992	0.00662121992608525	1.55431223447522e-15	0.237	7.67780364026978e-36	128	128	3.98370225695999e-12	1.593480902784e-11	UTMOST_Artery_Tibial	Overall migraine
ENSG00000116604	MEF2D	7.0518244624169	0.0285146758298552	1.76592074296877e-12	0.107	6.31414374095379e-16	6	6	3.62084389138317e-09	1.81042194569158e-08	UTMOST_Artery_Tibial	Overall migraine
ENSG00000186615	KTN1-AS1	4.80511552993454	0.0240485137579508	1.54662171847342e-06	0.058	4.57844782618255e-09	7	7	0.00264266097629825	0.0158559658577895	UTMOST_Artery_Tibial	Overall migraine
ENSG00000143382	ADAMTSL4	-4.61647	-0.00435245	3.90330239308234e-06	0.188	4.4564418296139e-28	15	15	0.00571666516198288	0.0400166561338801	UTMOST_Artery_Tibial	Overall migraine
ENSG00000011028	MRC2	4.50505419014904	0.0112847395200647	6.63560070068847e-06	0.043	5.26491880461732e-07	8	8	0.00850352229793227	0.0680281783834582	UTMOST_Artery_Tibial	Overall migraine
ENSG00000182218	HHIPL1	4.44736636590711	0.00944912589097227	8.69295044281237e-06	0.018	0.00121584939784279	58	58	0.00917825254658142	0.0891201279397124	UTMOST_Artery_Tibial	Overall migraine
ENSG00000197321	SVIL	4.44103685489191	0.00505611146212029	8.95264587064126e-06	0.244	4.03524790338388e-37	113	113	0.00917825254658142	0.0917825254658142	UTMOST_Artery_Tibial	Overall migraine
ENSG00000232912	RERE-AS1	-4.36116	-0.00826704	1.29373397566024e-05	0.031	2.1489745145407e-05	27	27	0.0117638026129443	0.132633607184688	UTMOST_Artery_Tibial	Overall migraine
ENSG00000123810	B9D2	-4.3475	-0.0304475	1.37695699722329e-05	0.022	0.000364096982706295	6	6	0.0117638026129443	0.141165631355332	UTMOST_Artery_Tibial	Overall migraine
ENSG00000101384	JAG1	-4.23946	-0.0172985	2.24059111955111e-05	0.037	3.47599277270721e-06	26	26	0.0176696462751061	0.22970540157638	UTMOST_Artery_Tibial	Overall migraine
ENSG00000235750	KIAA0040	4.1686535866967	0.00449643653412251	3.06404261671833e-05	0.218	9.75099810135798e-33	66	66	0.0224375463618545	0.314125649065963	UTMOST_Artery_Tibial	Overall migraine
ENSG00000204428	LY6G5C	4.08361260551087	0.00468099321934211	4.4340927456199e-05	0.084	1.02742111532729e-12	17	17	0.0303055458853968	0.454583188280952	UTMOST_Artery_Tibial	Overall migraine
ENSG00000217930	PAM16	-4.02018	-0.00481009	5.81548322193814e-05	0.108	4.12153149696034e-16	77	77	0.0372627087445686	0.596203339913098	UTMOST_Artery_Tibial	Overall migraine
ENSG00000166881	NEMP1	-4.00145	-0.00338143	6.29546286932126e-05	0.167	8.9502182994295e-25	87	87	0.0379653443154597	0.645410853362816	UTMOST_Artery_Tibial	Overall migraine
ENSG00000233237	LINC00472	3.9781917065157	0.0175459904051595	6.94413743260736e-05	0.035	5.44586954927579e-06	20	20	0.0386773476116805	0.711912969590907	UTMOST_Artery_Tibial	Overall migraine
ENSG00000071909	MYO3B	3.97063737911198	0.00946712246310784	7.16806091125566e-05	0.138	2.01412564184267e-20	49	49	0.0386773476116805	0.73486960462193	UTMOST_Artery_Tibial	Overall migraine
ENSG00000185052	SLC24A3	-3.93855	-0.170723	8.19763714419164e-05	0.053	1.97793091514745e-08	1	1	0.0420210880011263	0.840421760022527	UTMOST_Artery_Tibial	Overall migraine
ENSG00000137331	IER3	3.89419657538628	0.0141290943476017	9.85247305460568e-05	0.039	1.58723220856765e-06	15	15	0.0480988351218178	1	UTMOST_Artery_Tibial	Overall migraine
ENSG00000232912	RERE-AS1	-4.53813	-0.00502027	5.67545588037177e-06	0.126	3.73585179678622e-05	27	27	0.0157970498346787	0.0292456241515557	UTMOST_Brain_Amygdala	Overall migraine
ENSG00000011028	MRC2	4.49176555879003	0.00683233337937049	7.06351541834849e-06	0.07	0.00250879843651299	8	8	0.0157970498346787	0.0363982949507498	UTMOST_Brain_Amygdala	Overall migraine
ENSG00000072952	MRVI1	4.43524396900245	0.00740363321275391	9.1968075885962e-06	0.142	1.08762730785024e-05	3	3	0.0157970498346787	0.0473911495040362	UTMOST_Brain_Amygdala	Overall migraine
ENSG00000114646	CSPG5	4.31016220767595	0.00736446409592573	1.63134841466572e-05	0.054	0.00782437217809038	58	58	0.0210158459519311	0.0840633838077246	UTMOST_Brain_Amygdala	Overall migraine
ENSG00000123384	LRP1	-10.0746	-0.0508663	0	0.054	0.00460094805973759	6	6	0	0	UTMOST_Brain_Anterior_cingulate_cortex_BA24	Overall migraine
ENSG00000166888	STAT6	-9.02836	-0.0344035	0	0.048	0.00780037852908971	3	3	0	0	UTMOST_Brain_Anterior_cingulate_cortex_BA24	Overall migraine
ENSG00000014123	UFL1	8.45165017291263	0.0186446941185005	0	0.077	0.000679806375357597	8	8	0	0	UTMOST_Brain_Anterior_cingulate_cortex_BA24	Overall migraine
ENSG00000235750	KIAA0040	4.99651180099374	0.00836727049041122	5.83766046169387e-07	0.028	0.0436334518973377	61	61	0.000907172435747227	0.00362868974298891	UTMOST_Brain_Anterior_cingulate_cortex_BA24	Overall migraine
ENSG00000072952	MRVI1	4.44204679409851	0.00617450808230109	8.91071747721739e-06	0.182	7.74929612509891e-08	3	3	0.0110778039676767	0.0553890198383833	UTMOST_Brain_Anterior_cingulate_cortex_BA24	Overall migraine
ENSG00000123810	B9D2	-4.3945	-0.0148054	1.11029115277272e-05	0.053	0.00503560324897596	6	6	0.0115026163427254	0.0690156980563523	UTMOST_Brain_Anterior_cingulate_cortex_BA24	Overall migraine
ENSG00000132153	DHX30	4.35838048225922	0.126583550953726	1.3102844504953e-05	0.028	0.043440441519803	3	3	0.0116353259203983	0.0814472814427879	UTMOST_Brain_Anterior_cingulate_cortex_BA24	Overall migraine
ENSG00000173992	CCS	4.19653249597401	0.00668950786363489	2.71032589247433e-05	0.052	0.00549224509978055	47	47	0.0210592321845255	0.168473857476204	UTMOST_Brain_Anterior_cingulate_cortex_BA24	Overall migraine
ENSG00000166888	STAT6	-9.08977	-0.0263941	0	0.08	6.42963880347173e-05	3	3	0	0	UTMOST_Brain_Caudate_basal_ganglia	Overall migraine
ENSG00000116604	MEF2D	-6.62015	-0.0526095	3.58844065573294e-11	0.033	0.0119262521735224	6	6	1.41599868275222e-07	2.83199736550444e-07	UTMOST_Brain_Caudate_basal_ganglia	Overall migraine
ENSG00000072952	MRVI1	4.39424890340953	0.00725397196636815	1.11156400295354e-05	0.148	3.35354408433051e-08	3	3	0.025961029589499	0.0877246311130934	UTMOST_Brain_Caudate_basal_ganglia	Overall migraine
ENSG00000119139	TJP2	4.35745839917688	0.00775175342994679	1.31581498172828e-05	0.028	0.0191461545799953	29	29	0.025961029589499	0.103844118357996	UTMOST_Brain_Caudate_basal_ganglia	Overall migraine
ENSG00000123485	HJURP	4.29135560999394	0.0194050268985198	1.77585659157931e-05	0.073	0.000139040903787219	3	3	0.0280301204414878	0.140150602207439	UTMOST_Brain_Caudate_basal_ganglia	Overall migraine
ENSG00000101384	JAG1	-4.16614	-0.00791649	3.0980595940644e-05	0.088	2.82507336440029e-05	26	26	0.0407498105272604	0.244498863163562	UTMOST_Brain_Caudate_basal_ganglia	Overall migraine
ENSG00000173548	SNX33	-4.12857	-0.0163066	3.65026088493536e-05	0.046	0.00279205274224852	5	5	0.0411540841484427	0.288078589039099	UTMOST_Brain_Caudate_basal_ganglia	Overall migraine
ENSG00000123384	LRP1	-10.9807	-0.0272896	0	0.068	0.000533412117117501	6	6	0	0	UTMOST_Brain_Cerebellar_Hemisphere	Overall migraine
ENSG00000166888	STAT6	-9.18827	-0.0397702	0	0.022	0.04872136414001	3	3	0	0	UTMOST_Brain_Cerebellar_Hemisphere	Overall migraine
ENSG00000014123	UFL1	7.74430917239535	0.0219277014639128	9.54791801177635e-15	0.068	0.000522678040003844	8	8	2.58971362872747e-11	7.76914088618242e-11	UTMOST_Brain_Cerebellar_Hemisphere	Overall migraine
ENSG00000184350	MRGPRE	5.60091198178632	0.0202166992688191	2.13226991618853e-08	0.033	0.0161216166902699	22	22	4.33757007700652e-05	0.000173502803080261	UTMOST_Brain_Cerebellar_Hemisphere	Overall migraine
ENSG00000139547	RDH16	-5.31827	-0.066359	1.04758119956472e-07	0.034	0.0147110972692937	2	2	0.000170483364417163	0.000852416822085813	UTMOST_Brain_Cerebellar_Hemisphere	Overall migraine
ENSG00000072952	MRVI1	4.47323282341855	0.012583278961872	7.70458087617776e-06	0.061	0.00100537662358569	3	3	0.0104486957649097	0.0626921745894584	UTMOST_Brain_Cerebellar_Hemisphere	Overall migraine
ENSG00000163155	LYSMD1	-4.41258	-0.00574102	1.02144720948161e-05	0.055	0.00188273633160294	67	68	0.0118735942050741	0.0831151594355186	UTMOST_Brain_Cerebellar_Hemisphere	Overall migraine
ENSG00000025434	NR1H3	-4.34997	-0.0116457	1.36153200709366e-05	0.071	0.000389642663228539	25	26	0.0126817467733602	0.110787859417211	UTMOST_Brain_Cerebellar_Hemisphere	Overall migraine
ENSG00000232912	RERE-AS1	-4.34344	-0.00514404	1.40267569079811e-05	0.079	0.000179137829901975	27	27	0.0126817467733602	0.114135720960242	UTMOST_Brain_Cerebellar_Hemisphere	Overall migraine
ENSG00000215866	LINC01356	-4.20649	-0.00541221	2.59366611268241e-05	0.085	9.5942832282738e-05	103	103	0.0211046611588968	0.211046611588968	UTMOST_Brain_Cerebellar_Hemisphere	Overall migraine
ENSG00000239519	CADM2-AS1	4.02700841944953	0.00217986869453901	5.6491010476778e-05	0.391	3.05042644089438e-20	18	18	0.0386310678276959	0.459667352249543	UTMOST_Brain_Cerebellar_Hemisphere	Overall migraine
ENSG00000204428	LY6G5C	4.02501793300438	0.00217596680498002	5.69709738149626e-05	0.591	3.4112550368637e-35	17	17	0.0386310678276959	0.463572813932351	UTMOST_Brain_Cerebellar_Hemisphere	Overall migraine
ENSG00000153094	BCL2L11	-3.96449	-0.00397151	7.35537876577208e-05	0.229	2.53832614835344e-11	58	58	0.0447800611658952	0.598507170170874	UTMOST_Brain_Cerebellar_Hemisphere	Overall migraine
ENSG00000143382	ADAMTSL4	-3.95341	-0.00992245	7.70456994374502e-05	0.029	0.0244463189566208	15	15	0.0447800611658952	0.626920856322532	UTMOST_Brain_Cerebellar_Hemisphere	Overall migraine
ENSG00000166888	STAT6	-9.13394	-0.0560215	0	0.032	0.0100832909228547	3	3	0	0	UTMOST_Brain_Cerebellum	Overall migraine
ENSG00000014123	UFL1	8.19189846145032	0.0185518449007872	2.22044604925031e-16	0.123	2.11145020345379e-07	8	8	1.00608410491532e-12	2.01216820983063e-12	UTMOST_Brain_Cerebellum	Overall migraine
ENSG00000139547	RDH16	-5.27028	-0.0777711	1.36219023838535e-07	0.053	0.000834789042402574	2	2	0.000411472264674935	0.0012344167940248	UTMOST_Brain_Cerebellum	Overall migraine
ENSG00000184350	MRGPRE	4.78044196709919	0.0143851659732058	1.74910244599147e-06	0.071	9.56751526278445e-05	27	27	0.00396259159139368	0.0158503663655747	UTMOST_Brain_Cerebellum	Overall migraine
ENSG00000232912	RERE-AS1	-4.66359	-0.00747314	3.10739798004001e-06	0.036	0.00582525492103303	27	27	0.00563184809902451	0.0281592404951226	UTMOST_Brain_Cerebellum	Overall migraine
ENSG00000072952	MRVI1	4.4304195436503	0.0130774755366985	9.40499323909272e-06	0.035	0.00669056938376415	3	3	0.0142046747887764	0.0852280487326582	UTMOST_Brain_Cerebellum	Overall migraine
ENSG00000101384	JAG1	-4.2023	-0.0130523	2.6421708262836e-05	0.077	4.88037503273568e-05	26	26	0.031848561332136	0.23943352027782	UTMOST_Brain_Cerebellum	Overall migraine
ENSG00000144645	OSBPL10	4.18821150108254	0.00372741598140997	2.81161433079991e-05	0.189	5.11550384115619e-11	81	81	0.031848561332136	0.254788490657088	UTMOST_Brain_Cerebellum	Overall migraine
ENSG00000163155	LYSMD1	-4.14539	-0.00403047	3.39237442175122e-05	0.157	3.24571377021375e-09	68	68	0.0341574411221217	0.307416970099096	UTMOST_Brain_Cerebellum	Overall migraine
ENSG00000239519	CADM2-AS1	4.12037523131343	0.0027395236997031	3.78255861730459e-05	0.282	1.46969354918027e-16	18	18	0.0342775461900142	0.342775461900142	UTMOST_Brain_Cerebellum	Overall migraine
ENSG00000079841	RIMS1	4.03764939773463	0.00935145090573129	5.39894615037007e-05	0.118	3.77773211924089e-07	22	22	0.0444775000133214	0.489252500146536	UTMOST_Brain_Cerebellum	Overall migraine
ENSG00000166888	STAT6	-8.97942	-0.0289392	0	0.062	0.000325407910616298	3	3	0	0	UTMOST_Brain_Cortex	Overall migraine
ENSG00000014123	UFL1	8.42392240037334	0.0226344291562914	0	0.037	0.00573347347010304	8	8	0	0	UTMOST_Brain_Cortex	Overall migraine
ENSG00000072952	MRVI1	4.34736256068942	0.0068622537829481	1.37784355451753e-05	0.137	4.58461717919952e-08	3	3	0.0297206272650214	0.114636583735858	UTMOST_Brain_Cortex	Overall migraine
ENSG00000163155	LYSMD1	-4.3267	-0.00515593	1.51360257754085e-05	0.039	0.00432577831318475	61	62	0.0297206272650214	0.125931734451399	UTMOST_Brain_Cortex	Overall migraine
ENSG00000123810	B9D2	-4.29008	-0.0185675	1.78609538852292e-05	0.025	0.0249985036865424	6	6	0.0297206272650214	0.148603136325107	UTMOST_Brain_Cortex	Overall migraine
ENSG00000173992	CCS	4.21392359186861	0.00755684453595338	2.50972220710022e-05	0.026	0.0205079762123599	49	49	0.0348014812717897	0.208808887630738	UTMOST_Brain_Cortex	Overall migraine
ENSG00000240053	LY6G5B	4.09617188831691	0.00232287454736853	4.20038106165865e-05	0.238	1.1128032914749e-13	112	113	0.0499245	0.349472	UTMOST_Brain_Cortex	Overall migraine
ENSG00000166888	STAT6	-9.0122	-0.0324963	0	0.061	0.00101549401068462	3	3	0	0	UTMOST_Brain_Frontal_Cortex_BA9	Overall migraine
ENSG00000116604	MEF2D	-6.92049	-0.0687699	4.50106618643531e-12	0.023	0.0477763836882682	6	6	1.63411207898534e-08	3.26822415797068e-08	UTMOST_Brain_Frontal_Cortex_BA9	Overall migraine
ENSG00000114646	CSPG5	4.55657959084086	0.00851978097530508	5.1993343046508e-06	0.05	0.00308107776591311	52	52	0.0125841221286898	0.0377523663860695	UTMOST_Brain_Frontal_Cortex_BA9	Overall migraine
ENSG00000072952	MRVI1	4.45208178370325	0.00750449653487926	8.50417617082044e-06	0.114	5.44932503265191e-06	3	3	0.0154372057940818	0.0617488231763272	UTMOST_Brain_Frontal_Cortex_BA9	Overall migraine
ENSG00000239519	CADM2-AS1	4.16465675947497	0.00337269221030825	3.11821320928551e-05	0.25	2.19732011023805e-12	18	18	0.0452826922252442	0.226413461126221	UTMOST_Brain_Frontal_Cortex_BA9	Overall migraine
ENSG00000166888	STAT6	-9.17668	-0.0375198	0	0.04	0.010456205159654	3	3	0	0	UTMOST_Brain_Hippocampus	Overall migraine
ENSG00000072952	MRVI1	4.42286020448706	0.00804847526511613	9.74027691458268e-06	0.117	7.49527642591728e-06	3	3	0.0292871928001712	0.0618215375768563	UTMOST_Brain_Hippocampus	Overall migraine
ENSG00000132153	DHX30	4.34633659457315	0.140700458072995	1.38430090437236e-05	0.038	0.0125939413285489	3	3	0.0292871928001712	0.0878615784005137	UTMOST_Brain_Hippocampus	Overall migraine
ENSG00000011028	MRC2	4.25605741261725	0.00757436904439768	2.08063299698136e-05	0.046	0.00571679032396564	8	8	0.0330144440796017	0.132057776318407	UTMOST_Brain_Hippocampus	Overall migraine
ENSG00000101384	JAG1	-4.14395	-0.00896597	3.41367089999878e-05	0.048	0.00463789006485788	26	26	0.0399223586206147	0.216665692022923	UTMOST_Brain_Hippocampus	Overall migraine
ENSG00000241544	LINC02029	-4.07314	-0.00875175	4.638395141221e-05	0.035	0.0166899124398906	7	7	0.0399223586206147	0.294398939613297	UTMOST_Brain_Hippocampus	Overall migraine
ENSG00000239519	CADM2-AS1	4.07221821550103	0.00300480204401467	4.65675203271676e-05	0.231	7.28623939688463e-11	18	18	0.0399223586206147	0.295564051516533	UTMOST_Brain_Hippocampus	Overall migraine
ENSG00000215866	LINC01356	-4.05414	-0.00722179	5.03196579431098e-05	0.046	0.0055889964433244	104	104	0.0399223586206147	0.319378868964918	UTMOST_Brain_Hippocampus	Overall migraine
ENSG00000204428	LY6G5C	4.01023821846974	0.00239608560429056	6.0657518633711e-05	0.258	3.69218361789711e-12	17	17	0.0427770300853515	0.384993270768164	UTMOST_Brain_Hippocampus	Overall migraine
ENSG00000171456	ASXL1	3.98413552030116	2.12281704058031	6.77262168384818e-05	0.025	0.0414487433771801	1	1	0.0429858298273844	0.429858298273844	UTMOST_Brain_Hippocampus	Overall migraine
ENSG00000101384	JAG1	-4.33143	-0.00910251	1.48143015243907e-05	0.034	0.0169820043648945	26	26	0.034556304015229	0.0949744870728688	UTMOST_Brain_Hypothalamus	Overall migraine
ENSG00000123810	B9D2	-4.32611	-0.0128798	1.51766140978893e-05	0.09	7.49882431674885e-05	6	6	0.034556304015229	0.0972972729815683	UTMOST_Brain_Hypothalamus	Overall migraine
ENSG00000072952	MRVI1	4.31210890639256	0.00597387833875585	1.61704745040847e-05	0.239	1.46304492361198e-11	3	3	0.034556304015229	0.103668912045687	UTMOST_Brain_Hypothalamus	Overall migraine
ENSG00000166888	STAT6	-9.09256	-0.0350531	0	0.04	0.00459010422200469	3	3	0	0	UTMOST_Brain_Nucleus_accumbens_basal_ganglia	Overall migraine
ENSG00000186615	KTN1-AS1	4.94184725041294	0.0268999773991425	7.73858361613478e-07	0.037	0.00642040477463584	7	7	0.00298825406337045	0.00597650812674089	UTMOST_Brain_Nucleus_accumbens_basal_ganglia	Overall migraine
ENSG00000123485	HJURP	4.31537488934477	0.0222454317984	1.59332271643109e-05	0.046	0.00233193860566203	3	3	0.0338614664633142	0.123052313389973	UTMOST_Brain_Nucleus_accumbens_basal_ganglia	Overall migraine
ENSG00000072952	MRVI1	4.29272679302016	0.00633781105915642	1.7649212430193e-05	0.217	3.38256592166305e-12	3	3	0.0338614664633142	0.136304867598381	UTMOST_Brain_Nucleus_accumbens_basal_ganglia	Overall migraine
ENSG00000101384	JAG1	-4.24435	-0.0107497	2.19224824959952e-05	0.023	0.03279335787072	26	26	0.0338614664633142	0.169307332316571	UTMOST_Brain_Nucleus_accumbens_basal_ganglia	Overall migraine
ENSG00000138380	CARF	4.12864511504905	0.00740321818294401	3.64907108203472e-05	0.044	0.00271661266898572	35	35	0.0469696266109236	0.281817759665541	UTMOST_Brain_Nucleus_accumbens_basal_ganglia	Overall migraine
ENSG00000166888	STAT6	-9.1648	-0.041051	0	0.051	0.00302440928973767	3	3	0	0	UTMOST_Brain_Putamen_basal_ganglia	Overall migraine
ENSG00000119139	TJP2	4.45348654425785	0.00664707678630486	8.44870051919244e-06	0.033	0.0176150125730705	30	30	0.021070503702174	0.0611010021547997	UTMOST_Brain_Putamen_basal_ganglia	Overall migraine
ENSG00000072952	MRVI1	4.44163873707353	0.00866784487437567	8.92763563387078e-06	0.077	0.000251377961982612	3	3	0.021070503702174	0.0645646609041535	UTMOST_Brain_Putamen_basal_ganglia	Overall migraine
ENSG00000239519	CADM2-AS1	4.33894115290187	0.0035613938251195	1.43170849875585e-05	0.265	6.97484530260706e-13	18	18	0.021070503702174	0.103541158630023	UTMOST_Brain_Putamen_basal_ganglia	Overall migraine
ENSG00000123485	HJURP	4.33512775183921	0.0267107953363118	1.45675495728526e-05	0.029	0.0265253652161179	3	3	0.021070503702174	0.10535251851087	UTMOST_Brain_Putamen_basal_ganglia	Overall migraine
ENSG00000186615	KTN1-AS1	4.26651384155556	0.0265532404352877	1.98551181478379e-05	0.029	0.0253805041876467	7	7	0.0235543704582385	0.143592214445164	UTMOST_Brain_Putamen_basal_ganglia	Overall migraine
ENSG00000173992	CCS	4.23555533807044	0.00825528789395187	2.27987545917685e-05	0.073	0.000382122428908466	45	45	0.0235543704582385	0.16488059320767	UTMOST_Brain_Putamen_basal_ganglia	Overall migraine
ENSG00000101384	JAG1	-4.13735	-0.0141824	3.51338521145106e-05	0.042	0.00724635877180655	26	26	0.0317610023115176	0.254088018492141	UTMOST_Brain_Putamen_basal_ganglia	Overall migraine
ENSG00000241544	LINC02029	-4.0823	-0.0099154	4.45919597069633e-05	0.03	0.0237004181801596	7	7	0.0358321169556398	0.322489052600759	UTMOST_Brain_Putamen_basal_ganglia	Overall migraine
ENSG00000112137	PHACTR1	4.75671544139727	0.00471864676282275	1.96768227134214e-06	0.057	0.00711654068037535	113	113	0.0109107981945922	0.0109107981945922	UTMOST_Brain_Spinal_cord_cervical_c-1	Overall migraine
ENSG00000072952	MRVI1	4.32944571123326	0.0136568863543354	1.49485114750991e-05	0.116	9.96382885782381e-05	3	3	0.0414447480647123	0.0828894961294245	UTMOST_Brain_Spinal_cord_cervical_c-1	Overall migraine
ENSG00000241544	LINC02029	-4.22318	-0.00638292	2.40881546196281e-05	0.107	0.00019569814324609	7	7	0.0445229391219459	0.133568817365838	UTMOST_Brain_Spinal_cord_cervical_c-1	Overall migraine
ENSG00000116604	MEF2D	-6.72134	-0.0364346	1.80058190579757e-11	0.041	0.0318621560771264	6	6	8.89847577845159e-08	8.89847577845159e-08	UTMOST_Brain_Substantia_nigra	Overall migraine
ENSG00000072952	MRVI1	4.38434058562268	0.00662972653387848	1.16337638920161e-05	0.239	3.97342280657622e-08	3	3	0.0216696700185235	0.0574940611543436	UTMOST_Brain_Substantia_nigra	Overall migraine
ENSG00000173992	CCS	4.35752091841749	0.00866440480856178	1.3154392969561e-05	0.061	0.0082709605622618	44	44	0.0216696700185235	0.0650090100555705	UTMOST_Brain_Substantia_nigra	Overall migraine
ENSG00000239519	CADM2-AS1	4.22608144376698	0.0029942536566467	2.37795955508879e-05	0.194	1.0693038989127e-06	18	18	0.029379690303122	0.117518761212488	UTMOST_Brain_Substantia_nigra	Overall migraine
ENSG00000184350	MRGPRE	-5.10486	-0.0217167	3.31041383416775e-07	0.012	0.0288178281669497	25	25	0.00319421830858846	0.00319421830858846	UTMOST_Breast_Mammary_Tissue	Overall migraine
ENSG00000186615	KTN1-AS1	4.67021736861575	0.0259773329525673	3.00881188142199e-06	0.04	5.63102365457468e-05	7	7	0.0145160129219204	0.0290320258438408	UTMOST_Breast_Mammary_Tissue	Overall migraine
ENSG00000011028	MRC2	4.50780721013592	0.00777512433850772	6.55010509653664e-06	0.092	7.45716374870451e-10	8	8	0.0193608823605012	0.063201964076482	UTMOST_Breast_Mammary_Tissue	Overall migraine
ENSG00000123810	B9D2	-4.41997	-0.0413251	9.87130474472409e-06	0.012	0.0313022895626295	6	6	0.0193608823605012	0.0952482194818428	UTMOST_Breast_Mammary_Tissue	Overall migraine
ENSG00000143382	ADAMTSL4	4.4164699317773	0.0102630277130049	1.00325849106131e-05	0.019	0.00662755400626554	15	15	0.0193608823605012	0.0968044118025058	UTMOST_Breast_Mammary_Tissue	Overall migraine
ENSG00000123384	LRP1	11.031445110506	0.0513362037784966	0	0.016	0.00548292011443752	6	6	0	0	UTMOST_Cells_Cultured_fibroblasts	Overall migraine
ENSG00000166888	STAT6	-8.80841	-0.103105	0	0.023	0.000839457675481032	3	3	0	0	UTMOST_Cells_Cultured_fibroblasts	Overall migraine
ENSG00000014123	UFL1	-8.43354	-0.0433864	0	0.01	0.0258918750229232	8	8	0	0	UTMOST_Cells_Cultured_fibroblasts	Overall migraine
ENSG00000116604	MEF2D	-6.92967	-0.0663944	4.21818135976082e-12	0.032	7.53223101428485e-05	6	6	1.02881443364566e-08	4.11525773458266e-08	UTMOST_Cells_Cultured_fibroblasts	Overall migraine
ENSG00000186615	KTN1-AS1	5.00058964820901	0.0148592247682203	5.71552442929502e-07	0.133	1.30611641657714e-16	7	7	0.00111521312664404	0.00557606563322022	UTMOST_Cells_Cultured_fibroblasts	Overall migraine
ENSG00000011028	MRC2	4.6304857300487	0.00610158122030148	3.64808925579219e-06	0.152	5.54695494205355e-19	8	8	0.00543123313943017	0.0355907587795086	UTMOST_Cells_Cultured_fibroblasts	Overall migraine
ENSG00000143382	ADAMTSL4	-4.6168	-0.00422237	3.89694874702862e-06	0.248	1.48322840274284e-31	15	15	0.00543123313943017	0.0380186319760112	UTMOST_Cells_Cultured_fibroblasts	Overall migraine
ENSG00000182218	HHIPL1	4.44253996563619	0.00352192519782457	8.89031133510798e-06	0.327	3.92420282770041e-43	60	60	0.00957894138826854	0.0867338773853134	UTMOST_Cells_Cultured_fibroblasts	Overall migraine
ENSG00000232912	RERE-AS1	-4.4414	-0.0111802	8.93742378660356e-06	0.013	0.0138046983529088	27	27	0.00957894138826854	0.0871935064621043	UTMOST_Cells_Cultured_fibroblasts	Overall migraine
ENSG00000152661	GJA1	4.42113208156265	0.0554734409076272	9.81851310810633e-06	0.052	3.86625202490222e-07	13	13	0.00957894138826854	0.0957894138826854	UTMOST_Cells_Cultured_fibroblasts	Overall migraine
ENSG00000156398	SFXN2	-4.3764	-0.00341355	1.20656018232079e-05	0.336	1.20551964831905e-44	22	22	0.0103199680826218	0.117712011387216	UTMOST_Cells_Cultured_fibroblasts	Overall migraine
ENSG00000233237	LINC00472	4.36415435583114	0.0295319185158987	1.27615449092566e-05	0.046	1.86317858528569e-06	21	21	0.0103199680826218	0.124501632134707	UTMOST_Cells_Cultured_fibroblasts	Overall migraine
ENSG00000123810	B9D2	-4.34054	-0.0232404	1.42135127372267e-05	0.04	9.55790153722314e-06	6	6	0.0103199680826218	0.138667030264384	UTMOST_Cells_Cultured_fibroblasts	Overall migraine
ENSG00000132153	DHX30	4.33150583401281	0.217062662877233	1.48093022915852e-05	0.012	0.0173478035331063	3	3	0.0103199680826218	0.144479553156705	UTMOST_Cells_Cultured_fibroblasts	Overall migraine
ENSG00000123485	HJURP	4.27977722243156	0.0386327099242079	1.87080480094082e-05	0.016	0.00610382270270736	3	3	0.0121677144253191	0.182515716379786	UTMOST_Cells_Cultured_fibroblasts	Overall migraine
ENSG00000217930	PAM16	-4.01082	-0.00520197	6.05091683727466e-05	0.094	6.14033748116091e-12	81	81	0.0368954654152822	0.590327446644516	UTMOST_Cells_Cultured_fibroblasts	Overall migraine
ENSG00000171456	ASXL1	-3.98414	-1.03352	6.77262168384818e-05	0.015	0.00716350826328807	1	1	0.0388668806750723	0.660736971476228	UTMOST_Cells_Cultured_fibroblasts	Overall migraine
ENSG00000186615	KTN1-AS1	5.02736089811939	0.0160733246257961	4.97275952859866e-07	0.065	0.00188811878373531	7	7	0.0025102490100366	0.0025102490100366	UTMOST_Cells_EBV-transformed_lymphocytes	Overall migraine
ENSG00000232912	RERE-AS1	-4.44342	-0.00429833	8.85400315997487e-06	0.148	1.548790964202e-06	27	27	0.0223475039757766	0.0446950079515531	UTMOST_Cells_EBV-transformed_lymphocytes	Overall migraine
ENSG00000166888	STAT6	-9.15949	-0.0336903	0	0.057	1.80595385374148e-05	3	3	0	0	UTMOST_Colon_Sigmoid	Overall migraine
ENSG00000114646	CSPG5	4.84125533632626	0.0100192928407603	1.29021460670842e-06	0.022	0.00860067420124718	53	53	0.00534311779280429	0.0118506211626168	UTMOST_Colon_Sigmoid	Overall migraine
ENSG00000186615	KTN1-AS1	4.78089483835751	0.0161339466578525	1.74516639939171e-06	0.11	1.37195937273441e-09	7	7	0.00534311779280429	0.0160293533784129	UTMOST_Colon_Sigmoid	Overall migraine
ENSG00000011028	MRC2	4.58671262253721	0.00893243209715877	4.50279805019882e-06	0.055	2.5380342194595e-05	8	8	0.00837400611196581	0.0413582000910762	UTMOST_Colon_Sigmoid	Overall migraine
ENSG00000143382	ADAMTSL4	-4.56101	-0.00547775	5.09077384869272e-06	0.089	5.49641214089054e-08	15	15	0.00837400611196581	0.0467587578002426	UTMOST_Colon_Sigmoid	Overall migraine
ENSG00000232912	RERE-AS1	-4.5459	-0.00820176	5.47022718255796e-06	0.02	0.0121151254656666	27	27	0.00837400611196581	0.0502440366717949	UTMOST_Colon_Sigmoid	Overall migraine
ENSG00000119139	TJP2	4.43689603639343	0.0141262076577848	9.12653440554578e-06	0.024	0.00580024104514477	28	28	0.0119753169307054	0.083827218514938	UTMOST_Colon_Sigmoid	Overall migraine
ENSG00000101384	JAG1	-4.14456	-0.0131368	3.40470281010585e-05	0.056	1.88421147620814e-05	26	26	0.0390902441385278	0.312721953108222	UTMOST_Colon_Sigmoid	Overall migraine
ENSG00000123384	LRP1	-11.0098	-0.0747277	0	0.041	9.81632097642405e-05	6	6	0	0	UTMOST_Colon_Transverse	Overall migraine
ENSG00000014123	UFL1	8.40551155467021	0.0264882846518581	0	0.038	0.00018190866481781	8	8	0	0	UTMOST_Colon_Transverse	Overall migraine
ENSG00000186615	KTN1-AS1	4.86863667995994	0.0158818765247074	1.12370788452054e-06	0.133	5.27493862066049e-13	7	7	0.00359249410681217	0.0107774823204365	UTMOST_Colon_Transverse	Overall migraine
ENSG00000143382	ADAMTSL4	-4.56473	-0.00861676	5.00131666480996e-06	0.057	3.43874926955823e-06	15	15	0.00969406672436839	0.0479676281321923	UTMOST_Colon_Transverse	Overall migraine
ENSG00000011028	MRC2	4.56254478282616	0.00979801857017253	5.05373095838202e-06	0.05	1.6922538313449e-05	8	8	0.00969406672436839	0.048470333621842	UTMOST_Colon_Transverse	Overall migraine
ENSG00000101384	JAG1	-4.38668	-0.0177616	1.15096128701087e-05	0.016	0.0143644807828358	26	26	0.0183981161728688	0.110388697037213	UTMOST_Colon_Transverse	Overall migraine
ENSG00000123810	B9D2	-4.25324	-0.0291088	2.10696896707496e-05	0.015	0.0188587480853936	6	6	0.0274581281364557	0.202079393632159	UTMOST_Colon_Transverse	Overall migraine
ENSG00000232912	RERE-AS1	-4.23453	-0.0102351	2.29032452394584e-05	0.015	0.018023373197854	27	27	0.0274581281364557	0.219665025091646	UTMOST_Colon_Transverse	Overall migraine
ENSG00000152661	GJA1	-4.09019	-0.028054	4.3101195744244e-05	0.019	0.00750380711186517	15	15	0.0442605805152569	0.413383568383044	UTMOST_Colon_Transverse	Overall migraine
ENSG00000217930	PAM16	-4.07432	-0.00375746	4.61480351530152e-05	0.209	2.19080608094538e-20	79	79	0.0442605805152569	0.442605805152569	UTMOST_Colon_Transverse	Overall migraine
ENSG00000240053	LY6G5B	4.02432603262201	0.00224849366812613	5.71387136090173e-05	0.347	1.25885992636223e-35	112	113	0.0498197638385532	0.548017402224085	UTMOST_Colon_Transverse	Overall migraine
ENSG00000166888	STAT6	-9.18926	-0.0391659	0	0.032	0.00117998660931736	3	3	0	0	UTMOST_Esophagus_Gastroesophageal_Junction	Overall migraine
ENSG00000014123	UFL1	8.46087767360646	0.0309698119482673	0	0.017	0.0163149301364794	8	8	0	0	UTMOST_Esophagus_Gastroesophageal_Junction	Overall migraine
ENSG00000186615	KTN1-AS1	5.01965831518072	0.0169244457879985	5.17634695995639e-07	0.084	7.80592641087691e-08	7	7	0.00163020420258893	0.0048906126077668	UTMOST_Esophagus_Gastroesophageal_Junction	Overall migraine
ENSG00000184350	MRGPRE	-4.96086	-0.0125502	7.01827671534261e-07	0.041	0.000232967937885718	27	27	0.00165771696016392	0.0066308678406557	UTMOST_Esophagus_Gastroesophageal_Junction	Overall migraine
ENSG00000143382	ADAMTSL4	-4.55096	-0.00424684	5.34009642283451e-06	0.157	7.60615525624992e-14	15	15	0.0100906462005881	0.0504532310029405	UTMOST_Esophagus_Gastroesophageal_Junction	Overall migraine
ENSG00000119139	TJP2	4.48209656001203	0.00507785545970537	7.39132842109136e-06	0.105	1.71571524806172e-09	31	31	0.0116388784870785	0.0698332709224712	UTMOST_Esophagus_Gastroesophageal_Junction	Overall migraine
ENSG00000123810	B9D2	-4.38609	-0.0246783	1.15404319891432e-05	0.018	0.0140836145680296	6	6	0.0150199563114976	0.109034001433425	UTMOST_Esophagus_Gastroesophageal_Junction	Overall migraine
ENSG00000173715	C11orf80	-4.3649	-0.00571871	1.27179985702774e-05	0.063	4.00422448408978e-06	69	69	0.0150199563114976	0.120159650491981	UTMOST_Esophagus_Gastroesophageal_Junction	Overall migraine
ENSG00000217930	PAM16	-4.2866	-0.00451234	1.8142473045657e-05	0.127	2.44633441948042e-11	78	78	0.0173037206888543	0.171410085335367	UTMOST_Esophagus_Gastroesophageal_Junction	Overall migraine
ENSG00000166881	NEMP1	-4.25173	-0.0045129	2.1212999124165e-05	0.07	1.07071037870978e-06	87	87	0.0173037206888543	0.200420415725111	UTMOST_Esophagus_Gastroesophageal_Junction	Overall migraine
ENSG00000232912	RERE-AS1	-4.24754	-0.00694192	2.16131476773462e-05	0.023	0.00544637900115031	27	27	0.0173037206888543	0.204201019255567	UTMOST_Esophagus_Gastroesophageal_Junction	Overall migraine
ENSG00000182218	HHIPL1	4.24378972803135	0.00638527300574901	2.19776300027785e-05	0.055	1.61298699219321e-05	56	56	0.0173037206888543	0.207644648266251	UTMOST_Esophagus_Gastroesophageal_Junction	Overall migraine
ENSG00000259868	AL163952.1	4.15515543972511	0.0402596403155067	3.25066473998437e-05	0.012	0.0486481692629359	12	12	0.023624831125671	0.307122804633723	UTMOST_Esophagus_Gastroesophageal_Junction	Overall migraine
ENSG00000011028	MRC2	4.06688037223908	0.00625188109858484	4.76466861545344e-05	0.11	6.65939952675341e-10	8	8	0.0321547064848601	0.450165890788041	UTMOST_Esophagus_Gastroesophageal_Junction	Overall migraine
ENSG00000173548	SNX33	-3.96502	-0.0196105	7.3390086154923e-05	0.016	0.0205307892937286	5	5	0.0440475172511487	0.693389533991713	UTMOST_Esophagus_Gastroesophageal_Junction	Overall migraine
ENSG00000172247	C1QTNF4	3.96113739281722	0.00335353826455855	7.4593593990091e-05	0.125	4.09818998801429e-11	30	31	0.0440475172511487	0.70476027601838	UTMOST_Esophagus_Gastroesophageal_Junction	Overall migraine
ENSG00000204428	LY6G5C	3.9303515681559	0.00327123278791255	8.48217443196742e-05	0.129	1.80420400655369e-11	17	17	0.0452067366064878	0.801395840332282	UTMOST_Esophagus_Gastroesophageal_Junction	Overall migraine
ENSG00000233237	LINC00472	3.92668040882164	0.0228354986908931	8.61262975144772e-05	0.022	0.00746858191454589	19	19	0.0452067366064878	0.813721258916781	UTMOST_Esophagus_Gastroesophageal_Junction	Overall migraine
ENSG00000240053	LY6G5B	3.89064158921656	0.00221174649020831	9.99795173954876e-05	0.335	6.63301219672376e-31	112	113	0.0477773333837663	0.944606480352567	UTMOST_Esophagus_Gastroesophageal_Junction	Overall migraine
ENSG00000156398	SFXN2	-3.88785	-0.00647732	0.000101137454241673	0.028	0.00216746134761869	22	22	0.0477773333837663	0.955546667675326	UTMOST_Esophagus_Gastroesophageal_Junction	Overall migraine
ENSG00000116604	MEF2D	6.57034145289175	0.0802710407356689	5.0200066326056e-11	0.011	0.0219847817544228	5	5	5.06267668898275e-07	5.06267668898275e-07	UTMOST_Esophagus_Mucosa	Overall migraine
ENSG00000163155	LYSMD1	-4.83504	-0.00983701	1.33121352230425e-06	0.015	0.00567433834118143	71	72	0.00541719567099586	0.0134252883724384	UTMOST_Esophagus_Mucosa	Overall migraine
ENSG00000186615	KTN1-AS1	4.79689237385718	0.0150339939198559	1.61146128041523e-06	0.14	6.91074289099179e-18	7	7	0.00541719567099586	0.0162515870129876	UTMOST_Esophagus_Mucosa	Overall migraine
ENSG00000235750	KIAA0040	4.67442921542901	0.00875944955907921	2.94772278763844e-06	0.053	2.09248478271902e-07	64	64	0.00706811414981811	0.0297277843133337	UTMOST_Esophagus_Mucosa	Overall migraine
ENSG00000143382	ADAMTSL4	-4.63881	-0.00295604	3.5042707733357e-06	0.503	8.54351660040154e-77	15	15	0.00706811414981811	0.0353405707490905	UTMOST_Esophagus_Mucosa	Overall migraine
ENSG00000123810	B9D2	-4.46233	-0.0303047	8.1072659758874e-06	0.012	0.0132089574485848	6	6	0.0136269628944707	0.0817617773668244	UTMOST_Esophagus_Mucosa	Overall migraine
ENSG00000232912	RERE-AS1	-4.39575	-0.00931952	1.10392568768436e-05	0.041	5.718196462294e-06	27	27	0.0159044150861382	0.111330905602968	UTMOST_Esophagus_Mucosa	Overall migraine
ENSG00000182218	HHIPL1	4.16822140671925	0.00783953484925166	3.06985671376658e-05	0.023	0.000761246697334492	54	54	0.0386993811979199	0.30959504958336	UTMOST_Esophagus_Mucosa	Overall migraine
ENSG00000166888	STAT6	-9.21451	-0.0451101	0	0.043	6.53460843856232e-06	3	3	0	0	UTMOST_Esophagus_Muscularis	Overall migraine
ENSG00000186615	KTN1-AS1	4.97644364452782	0.0246716880438426	6.47631200223486e-07	0.053	5.6645781230943e-07	7	7	0.00269043265604344	0.0068111373327504	UTMOST_Esophagus_Muscularis	Overall migraine
ENSG00000182218	HHIPL1	4.94346724308654	0.00526775913129825	7.67452502437038e-07	0.115	5.67690219574451e-14	60	60	0.00269043265604344	0.00807129796813033	UTMOST_Esophagus_Muscularis	Overall migraine
ENSG00000184350	MRGPRE	-4.74897	-0.012367	2.04455905872258e-06	0.051	8.77298566373108e-07	25	25	0.00537565690514634	0.0215026276205854	UTMOST_Esophagus_Muscularis	Overall migraine
ENSG00000143382	ADAMTSL4	-4.65129	-0.00399025	3.29871924131808e-06	0.237	6.3324925954819e-29	15	15	0.00693852605218845	0.0346926302609422	UTMOST_Esophagus_Muscularis	Overall migraine
ENSG00000119139	TJP2	4.59338336417815	0.00442731436911738	4.36116817126297e-06	0.181	7.24524529949583e-22	31	31	0.00764440094286211	0.0458664056571727	UTMOST_Esophagus_Muscularis	Overall migraine
ENSG00000011028	MRC2	4.44258832656043	0.00848873612840585	8.8883126929673e-06	0.071	5.42176190839859e-09	8	8	0.011973764324012	0.0934783845919371	UTMOST_Esophagus_Muscularis	Overall migraine
ENSG00000163155	LYSMD1	-4.43733	-0.0052921	9.108121573842e-06	0.087	9.47021423665583e-11	75	76	0.011973764324012	0.0957901145920963	UTMOST_Esophagus_Muscularis	Overall migraine
ENSG00000123810	B9D2	-4.35093	-0.0163983	1.35561191625388e-05	0.047	2.74897854769117e-06	6	6	0.0158410783591578	0.142569705232421	UTMOST_Esophagus_Muscularis	Overall migraine
ENSG00000235750	KIAA0040	4.17599532560815	0.00679956448964534	2.9668591110088e-05	0.108	4.21129031763131e-13	64	64	0.0312024572704796	0.312024572704795	UTMOST_Esophagus_Muscularis	Overall migraine
ENSG00000232912	RERE-AS1	-4.12861	-0.00704222	3.64958173502128e-05	0.051	9.59858588793887e-07	27	27	0.0348933191883807	0.383826511072188	UTMOST_Esophagus_Muscularis	Overall migraine
ENSG00000233237	LINC00472	4.00730363502818	0.0238859796634356	6.14158860274827e-05	0.044	4.81870325846828e-06	21	21	0.0495696611238726	0.645910873351036	UTMOST_Esophagus_Muscularis	Overall migraine
ENSG00000173548	SNX33	-3.99098	-0.0137351	6.5799497568797e-05	0.062	5.13549441446098e-08	5	5	0.0495696611238726	0.692013315931038	UTMOST_Esophagus_Muscularis	Overall migraine
ENSG00000217930	PAM16	-3.99031	-0.0037371	6.59860469462981e-05	0.201	2.82623180759873e-24	84	84	0.0495696611238726	0.693975255734217	UTMOST_Esophagus_Muscularis	Overall migraine
ENSG00000123384	LRP1	11.0030167129726	0.0349948429734301	0	0.026	0.00172355606315982	6	6	0	0	UTMOST_Heart_Atrial_Appendage	Overall migraine
ENSG00000116604	MEF2D	6.89417359303248	0.0402335275654766	5.41788836017076e-12	0.014	0.024634320811757	6	6	2.52202703165949e-08	5.04405406331898e-08	UTMOST_Heart_Atrial_Appendage	Overall migraine
ENSG00000112137	PHACTR1	-5.05033	-0.00581176	4.4104627971997e-07	0.156	2.36527064860563e-15	127	127	0.00136871362139764	0.00410614086419292	UTMOST_Heart_Atrial_Appendage	Overall migraine
ENSG00000186615	KTN1-AS1	4.91745088570033	0.0285346223062045	8.76784450598578e-07	0.037	0.000206704337141457	7	7	0.00204071580876819	0.00816286323507276	UTMOST_Heart_Atrial_Appendage	Overall migraine
ENSG00000011028	MRC2	4.81060143981469	0.0111557860911586	1.50476809834821e-06	0.035	0.000310898047012166	8	8	0.00280187819912437	0.0140093909956218	UTMOST_Heart_Atrial_Appendage	Overall migraine
ENSG00000143382	ADAMTSL4	4.65375167327756	0.00548447596264902	3.2594932604102e-06	0.124	2.58200182446157e-12	15	15	0.00505764704240316	0.030345882254419	UTMOST_Heart_Atrial_Appendage	Overall migraine
ENSG00000143369	ECM1	4.13493885761764	0.0070759209084912	3.55049151339326e-05	0.06	1.71874597884091e-06	60	63	0.0472215371281304	0.330550759896913	UTMOST_Heart_Atrial_Appendage	Overall migraine
ENSG00000241544	LINC02029	-4.06405	-0.0107465	4.82286297773804e-05	0.027	0.00160132453038765	7	7	0.0496644569784357	0.449008543227412	UTMOST_Heart_Atrial_Appendage	Overall migraine
ENSG00000156398	SFXN2	-4.04049	-0.00640868	5.33404414986283e-05	0.097	8.06385475592956e-10	22	22	0.0496644569784357	0.496599510352229	UTMOST_Heart_Atrial_Appendage	Overall migraine
ENSG00000217930	PAM16	-4.04047	-0.00891315	5.33452813946678e-05	0.028	0.00110363005064276	78	78	0.0496644569784357	0.496644569784357	UTMOST_Heart_Atrial_Appendage	Overall migraine
ENSG00000123384	LRP1	10.7527459321051	0.03474816445268	0	0.046	2.0717552976848e-05	6	6	0	0	UTMOST_Heart_Left_Ventricle	Overall migraine
ENSG00000166888	STAT6	-9.09263	-0.0319688	0	0.049	1.09029739648016e-05	3	3	0	0	UTMOST_Heart_Left_Ventricle	Overall migraine
ENSG00000116604	MEF2D	6.94914013035668	0.0290542759225275	3.67528230071912e-12	0.065	3.63716560669124e-07	6	6	1.03250930768202e-08	3.09752792304607e-08	UTMOST_Heart_Left_Ventricle	Overall migraine
ENSG00000011028	MRC2	4.80199647839713	0.0124279264671203	1.57091456598479e-06	0.027	0.00112829754194698	8	8	0.00330991699052995	0.0132396679621198	UTMOST_Heart_Left_Ventricle	Overall migraine
ENSG00000232912	RERE-AS1	-4.22208	-0.00733885	2.42062622781702e-05	0.016	0.0131575805304955	27	27	0.0408020756960837	0.204010378480418	UTMOST_Heart_Left_Ventricle	Overall migraine
ENSG00000156398	SFXN2	-4.87931	-0.00575869	1.0645596904002e-06	0.129	0.00177093681724245	22	22	0.00365143973807269	0.00365143973807269	UTMOST_Kidney_Cortex	Overall migraine
ENSG00000123810	B9D2	-4.31446	-0.0143952	1.59991974542084e-05	0.097	0.00736921086377842	6	6	0.0274386236339674	0.0548772472679348	UTMOST_Kidney_Cortex	Overall migraine
ENSG00000204428	LY6G5C	4.13891407111511	0.00374725831751417	3.48953608633185e-05	0.071	0.0231750021169886	17	17	0.0398970292537275	0.119691087761182	UTMOST_Kidney_Cortex	Overall migraine
ENSG00000077348	EXOSC5	-4.03587	-0.00302798	5.44009431204806e-05	0.164	0.000378230996795433	36	36	0.0466488087258121	0.186595234903248	UTMOST_Kidney_Cortex	Overall migraine
ENSG00000143590	EFNA3	5.02146635045739	5.25960499741486	5.12784882555906e-07	0.043	0.00275119314561271	5	5	0.00173819999756031	0.0030608129639762	UTMOST_Liver	Overall migraine
ENSG00000186615	KTN1-AS1	4.9969607681991	0.0240643843577269	5.82409112936944e-07	0.029	0.0143040912914121	7	7	0.00173819999756031	0.00347639999512062	UTMOST_Liver	Overall migraine
ENSG00000166881	NEMP1	-4.34746	-0.00378054	1.377261671065e-05	0.109	1.05220118103601e-06	80	80	0.0239693707542669	0.0822087491458699	UTMOST_Liver	Overall migraine
ENSG00000182218	HHIPL1	4.31358862786658	0.0058700736839923	1.60625704501705e-05	0.02	0.0422678563785348	55	55	0.0239693707542669	0.0958774830170677	UTMOST_Liver	Overall migraine
ENSG00000241544	LINC02029	-4.20191	-0.00914494	2.64669774048265e-05	0.029	0.014737043157182	7	7	0.0253385822327834	0.157981388129409	UTMOST_Liver	Overall migraine
ENSG00000156398	SFXN2	-4.19582	-0.00377296	2.71889747096576e-05	0.159	2.36769571896317e-09	22	22	0.0253385822327834	0.162290990041946	UTMOST_Liver	Overall migraine
ENSG00000175967	FO393415.1	4.17563797480501	0.00313031018048741	2.97152078454488e-05	0.179	1.89014350841106e-10	64	65	0.0253385822327834	0.177370075629484	UTMOST_Liver	Overall migraine
ENSG00000014123	UFL1	8.47542677826986	0.027634908938641	0	0.031	5.54559189315804e-05	8	8	0	0	UTMOST_Lung	Overall migraine
ENSG00000166888	STAT6	7.03107702547474	0.187955214367141	2.04947170345804e-12	0.015	0.00477661567373948	3	3	1.05189135179984e-08	2.10378270359968e-08	UTMOST_Lung	Overall migraine
ENSG00000139547	RDH16	-5.21484	-0.222972	1.83971344602796e-07	0.011	0.0174854693944256	2	2	0.000629488617449234	0.0018884658523477	UTMOST_Lung	Overall migraine
ENSG00000186615	KTN1-AS1	4.96132373409827	0.0242482114660145	7.00143884202475e-07	0.053	1.36169199618357e-07	7	7	0.0017967442428346	0.00718697697133841	UTMOST_Lung	Overall migraine
ENSG00000011028	MRC2	4.76073654150869	0.00956130733371838	1.92887712868739e-06	0.073	5.13963335621262e-10	8	8	0.00395998474519521	0.0197999237259761	UTMOST_Lung	Overall migraine
ENSG00000123810	B9D2	-4.32972	-0.0319476	1.49301515601774e-05	0.013	0.00945304778330722	6	6	0.0253040124396133	0.153258005765221	UTMOST_Lung	Overall migraine
ENSG00000119139	TJP2	-4.26878	-0.00544091	1.96544497144124e-05	0.069	1.64617234925652e-09	31	31	0.0253040124396133	0.201752926318443	UTMOST_Lung	Overall migraine
ENSG00000163155	LYSMD1	-4.26803	-0.00655225	1.97206136889339e-05	0.052	1.55576750663347e-07	75	76	0.0253040124396133	0.202432099516906	UTMOST_Lung	Overall migraine
ENSG00000232912	RERE-AS1	-4.19456	-0.00553619	2.73400265307089e-05	0.091	3.33988129262485e-12	27	27	0.0311828191486363	0.280645372337727	UTMOST_Lung	Overall migraine
ENSG00000235750	KIAA0040	4.12729827240379	0.00559310199447419	3.67050175569261e-05	0.082	3.43385454779313e-11	66	66	0.0376777005221846	0.376777005221846	UTMOST_Lung	Overall migraine
ENSG00000217930	PAM16	-4.0596	-0.00351779	4.91574291581198e-05	0.217	5.44958523829425e-29	82	82	0.043556167912122	0.5046010103081	UTMOST_Lung	Overall migraine
ENSG00000156398	SFXN2	-4.05137	-0.00383929	5.09180725714042e-05	0.203	5.76438751677925e-27	22	22	0.043556167912122	0.522674014945464	UTMOST_Lung	Overall migraine
ENSG00000186615	KTN1-AS1	4.98258874620966	0.0187165187920281	6.27392003460514e-07	0.071	0.00121491537213198	7	7	0.00364702971611597	0.00364702971611597	UTMOST_Minor_Salivary_Gland	Overall migraine
ENSG00000156398	SFXN2	-4.76204	-0.00680431	1.91644788949397e-06	0.062	0.00267651862741636	22	22	0.00557015579081422	0.0111403115816284	UTMOST_Minor_Salivary_Gland	Overall migraine
ENSG00000184350	MRGPRE	-4.46044	-0.0201011	8.17928268825874e-06	0.038	0.0195513029939312	26	26	0.0158487234222827	0.047546170266848	UTMOST_Minor_Salivary_Gland	Overall migraine
ENSG00000039650	PNKP	-4.24176	-0.00565001	2.21774948001574e-05	0.05	0.00701024402437303	52	53	0.0322294443183287	0.128917777273315	UTMOST_Minor_Salivary_Gland	Overall migraine
ENSG00000077348	EXOSC5	-4.18911	-0.00434046	2.80048361773755e-05	0.033	0.0304747864172465	40	40	0.0325584225398168	0.162792112699084	UTMOST_Minor_Salivary_Gland	Overall migraine
ENSG00000232912	RERE-AS1	-4.0731	-0.00537365	4.63909070076429e-05	0.042	0.0141908842165734	26	26	0.0404463829348164	0.269670342435428	UTMOST_Minor_Salivary_Gland	Overall migraine
ENSG00000204130	RUFY2	-4.06175	-0.00475737	4.87054327444891e-05	0.068	0.00160344147883807	69	69	0.0404463829348164	0.283124680543715	UTMOST_Minor_Salivary_Gland	Overall migraine
ENSG00000217930	PAM16	-4.00132	-0.0043	6.29904242783752e-05	0.091	0.000230286944944119	81	81	0.0457704170412744	0.366163336330195	UTMOST_Minor_Salivary_Gland	Overall migraine
ENSG00000116604	MEF2D	6.97559551484379	0.0363859005542989	3.04578584575665e-12	0.034	7.91204275674064e-07	6	6	2.57490735400267e-08	2.57490735400267e-08	UTMOST_Muscle_Skeletal	Overall migraine
ENSG00000182218	HHIPL1	4.65129467474927	0.00690465550928378	3.29857592284988e-06	0.046	1.08483917832498e-08	60	60	0.0122616061094214	0.0278861608517729	UTMOST_Muscle_Skeletal	Overall migraine
ENSG00000186615	KTN1-AS1	4.59386193363783	0.0203089259619195	4.35117321129219e-06	0.069	1.43575201106688e-12	7	7	0.0122616061094214	0.0367848183282642	UTMOST_Muscle_Skeletal	Overall migraine
ENSG00000011028	MRC2	4.34871538637617	0.0146376160376974	1.36937288521821e-05	0.017	0.000640267610294216	8	8	0.0227791814502132	0.115766783716347	UTMOST_Muscle_Skeletal	Overall migraine
ENSG00000132153	DHX30	4.3404918963545	0.214833248106084	1.42164111764931e-05	0.013	0.00219071331294914	3	3	0.0227791814502132	0.120185540086073	UTMOST_Muscle_Skeletal	Overall migraine
ENSG00000112137	PHACTR1	4.31215758597566	0.00993193848978581	1.61669137332954e-05	0.017	0.000511116033603164	135	135	0.0227791814502132	0.136675088701279	UTMOST_Muscle_Skeletal	Overall migraine
ENSG00000232912	RERE-AS1	-4.10482	-0.00707425	4.04632536838978e-05	0.101	5.77439592636865e-18	27	27	0.0488680495205246	0.342076346643672	UTMOST_Muscle_Skeletal	Overall migraine
ENSG00000240053	LY6G5B	4.07008449519495	0.00261285314010435	4.69960896731791e-05	0.23	1.18691410140591e-41	112	113	0.049663117762132	0.397304942097056	UTMOST_Muscle_Skeletal	Overall migraine
ENSG00000173715	C11orf80	-4.04102	-0.00610702	5.32200342033828e-05	0.036	4.50798138286487e-07	69	69	0.0499913521283776	0.449922169155398	UTMOST_Muscle_Skeletal	Overall migraine
ENSG00000014123	UFL1	7.36056998143702	0.0337382112436923	1.83186799063151e-13	0.059	1.64374423768119e-08	8	8	2.13943862625854e-09	2.13943862625854e-09	UTMOST_Nerve_Tibial	Overall migraine
ENSG00000116604	MEF2D	6.91173	0.0337237870821255	4.78772577139353e-12	0.038	5.40098056639927e-06	6	6	2.79579246420525e-08	5.5915849284105e-08	UTMOST_Nerve_Tibial	Overall migraine
ENSG00000186615	KTN1-AS1	4.66535242649842	0.0164591652790784	3.0808853934694e-06	0.109	6.5003400585771e-15	7	7	0.0119938868367764	0.0359816605103291	UTMOST_Nerve_Tibial	Overall migraine
ENSG00000011028	MRC2	4.55625219677767	0.00893650942593774	5.2074408001257e-06	0.081	2.35801509721099e-11	8	8	0.015204425276167	0.060817701104668	UTMOST_Nerve_Tibial	Overall migraine
ENSG00000182218	HHIPL1	4.48659892420634	0.00585573916099965	7.23691236137469e-06	0.124	6.30166834210563e-17	60	60	0.016903979893699	0.084519899468495	UTMOST_Nerve_Tibial	Overall migraine
ENSG00000239519	CADM2-AS1	4.42384702654901	0.00891358078172535	9.69586863996952e-06	0.021	0.00091504344362106	18	18	0.0188730083077007	0.113238049846204	UTMOST_Nerve_Tibial	Overall migraine
ENSG00000123810	B9D2	-4.38155	-0.0203407	1.17835578286041e-05	0.053	9.47303687256309e-08	6	6	0.0196600245543239	0.137620171880267	UTMOST_Nerve_Tibial	Overall migraine
ENSG00000232912	RERE-AS1	-4.30664	-0.00652032	1.65753744185704e-05	0.072	3.33868075443364e-10	27	27	0.0241979747293105	0.193583797834484	UTMOST_Nerve_Tibial	Overall migraine
ENSG00000011028	MRC2	4.70985	0.00737209838381345	2.47896429250716e-06	0.097	4.31311546157048e-05	8	8	0.0156521805428902	0.0156521805428902	UTMOST_Ovary	Overall migraine
ENSG00000132153	DHX30	4.34559309443717	0.0976451886951384	1.38899846320317e-05	0.04	0.00938117935356346	3	3	0.0303113437228402	0.0877013629666482	UTMOST_Ovary	Overall migraine
ENSG00000232912	RERE-AS1	-4.33764	-0.0069104	1.44019688261832e-05	0.088	9.50904575825032e-05	27	27	0.0303113437228402	0.0909340311685207	UTMOST_Ovary	Overall migraine
ENSG00000014123	UFL1	8.40719252416323	0.0242819332909532	0	0.054	4.43553657785878e-05	8	8	0	0	UTMOST_Pancreas	Overall migraine
ENSG00000186615	KTN1-AS1	4.99336935781059	0.0218346012379665	5.93349269051302e-07	0.046	0.000152954855516677	7	7	0.00247634317438561	0.00495268634877122	UTMOST_Pancreas	Overall migraine
ENSG00000123810	B9D2	-4.41302	-0.0220101	1.01937385381667e-05	0.022	0.00901586952743407	6	6	0.0227404647014528	0.0850871355780775	UTMOST_Pancreas	Overall migraine
ENSG00000123485	HJURP	4.35494070892361	0.0388555465288021	1.33102939923191e-05	0.027	0.00382178943758615	3	3	0.0227404647014528	0.111101023953888	UTMOST_Pancreas	Overall migraine
ENSG00000184350	MRGPRE	-4.34169	-0.0199965	1.41393601984507e-05	0.016	0.0268593595270596	26	26	0.0227404647014528	0.118021239576468	UTMOST_Pancreas	Overall migraine
ENSG00000232912	RERE-AS1	-4.30972	-0.00545022	1.63463266094066e-05	0.113	1.62705862856861e-09	27	27	0.0227404647014528	0.136442788208717	UTMOST_Pancreas	Overall migraine
ENSG00000011028	MRC2	4.73823929504312	0.00806833250308517	2.15583149132392e-06	0.071	3.14772894812545e-05	8	8	0.0107008150815713	0.0182469577425657	UTMOST_Pituitary	Overall migraine
ENSG00000156398	SFXN2	-4.67421	-0.00680604	2.95090000901332e-06	0.1	6.59061026780915e-07	22	22	0.0107008150815713	0.0249764176762887	UTMOST_Pituitary	Overall migraine
ENSG00000186615	KTN1-AS1	4.62242377497226	0.0166559426528597	3.79282198070818e-06	0.055	0.000263860799283668	7	7	0.0107008150815713	0.032102445244714	UTMOST_Pituitary	Overall migraine
ENSG00000163155	LYSMD1	-4.38935	-0.00486976	1.13689669167805e-05	0.162	1.28868393933103e-10	69	69	0.0238729026545817	0.0962269359836302	UTMOST_Pituitary	Overall migraine
ENSG00000239519	CADM2-AS1	4.34218754037706	0.00656475524844656	1.41071032742079e-05	0.046	0.00087931422285849	18	18	0.0238729026545817	0.119402522112896	UTMOST_Pituitary	Overall migraine
ENSG00000123485	HJURP	4.30204183078788	0.0304412013173986	1.69231351521137e-05	0.024	0.0178599542381794	3	3	0.0238729026545817	0.14323741592749	UTMOST_Pituitary	Overall migraine
ENSG00000119139	TJP2	-4.25574	-0.00592639	2.08359345676978e-05	0.022	0.0227764077987067	29	29	0.0251936214544277	0.176355350180994	UTMOST_Pituitary	Overall migraine
ENSG00000144909	OSBPL11	4.22525063590314	0.00676231189189752	2.38674987524945e-05	0.032	0.00567226316209159	127	127	0.0252518136801392	0.202014509441113	UTMOST_Pituitary	Overall migraine
ENSG00000241544	LINC02029	-4.16027	-0.015963	3.17865767947012e-05	0.024	0.0180794055500553	7	7	0.0298935095544834	0.269041585990351	UTMOST_Pituitary	Overall migraine
ENSG00000232912	RERE-AS1	-4.06746	-0.00747008	4.7528453735568e-05	0.068	5.02176558830305e-05	27	27	0.0402280832417848	0.402280832417848	UTMOST_Pituitary	Overall migraine
ENSG00000184350	MRGPRE	-5.35155	-0.0140052	8.72045922140074e-08	0.045	0.00158798647284509	25	25	0.000669556859019149	0.000669556859019149	UTMOST_Prostate	Overall migraine
ENSG00000186615	KTN1-AS1	4.97211114946303	0.0251901702970174	6.62277146235013e-07	0.042	0.00209690855184234	7	7	0.00254248196439621	0.00508496392879243	UTMOST_Prostate	Overall migraine
ENSG00000011028	MRC2	4.65656009801216	0.00631533669006439	3.21536450709203e-06	0.119	1.3578440107868e-07	8	8	0.00822918956181754	0.0246875686854526	UTMOST_Prostate	Overall migraine
ENSG00000143382	ADAMTSL4	-4.58082	-0.00868754	4.63153610619216e-06	0.04	0.00269714962953172	14	14	0.0084125949547655	0.0355609342233434	UTMOST_Prostate	Overall migraine
ENSG00000232912	RERE-AS1	-4.54558	-0.00852405	5.47837650088923e-06	0.033	0.00656714592172322	27	27	0.0084125949547655	0.0420629747738275	UTMOST_Prostate	Overall migraine
ENSG00000123485	HJURP	4.32974052084698	0.0221452136205406	1.4928514010748e-05	0.057	0.000359486687394825	3	3	0.0191035217624205	0.114621130574523	UTMOST_Prostate	Overall migraine
ENSG00000163155	LYSMD1	-4.27175	-0.00625722	1.93942719892704e-05	0.03	0.00954313219594272	68	69	0.0212727457619455	0.148909220333618	UTMOST_Prostate	Overall migraine
ENSG00000123810	B9D2	-4.22567	-0.021025	2.38232838820629e-05	0.037	0.00414756247652107	6	6	0.0228643967058099	0.182915173646479	UTMOST_Prostate	Overall migraine
ENSG00000217930	PAM16	-4.02802	-0.00473202	5.62483677513104e-05	0.093	3.73054742240679e-06	85	85	0.0479861075105068	0.431874967594561	UTMOST_Prostate	Overall migraine
ENSG00000123384	LRP1	10.7324409631795	0.0441488345733934	0	0.016	0.00376364783358272	6	6	0	0	UTMOST_Skin_Not_Sun_Exposed_Suprapubic	Overall migraine
ENSG00000186615	KTN1-AS1	4.82665282263072	0.0170193062306229	1.38846856945207e-06	0.191	1.61716478649738e-25	7	7	0.00719296142404645	0.0143859228480929	UTMOST_Skin_Not_Sun_Exposed_Suprapubic	Overall migraine
ENSG00000143382	ADAMTSL4	-4.59259	-0.00570358	4.37774308337247e-06	0.096	5.65725499527236e-13	15	15	0.0151192653622741	0.0453577960868222	UTMOST_Skin_Not_Sun_Exposed_Suprapubic	Overall migraine
ENSG00000011028	MRC2	4.45393233036239	0.0122710902894923	8.43116831461543e-06	0.045	1.00900590742692e-06	8	8	0.0218388337269326	0.0873553349077305	UTMOST_Skin_Not_Sun_Exposed_Suprapubic	Overall migraine
ENSG00000123384	LRP1	10.9596398776144	0.0345203798826868	0	0.054	7.63750763378593e-09	6	6	0	0	UTMOST_Skin_Sun_Exposed_Lower_leg	Overall migraine
ENSG00000014123	UFL1	8.41608313770157	0.0393739598233921	0	0.015	0.00230665921288531	8	8	0	0	UTMOST_Skin_Sun_Exposed_Lower_leg	Overall migraine
ENSG00000186615	KTN1-AS1	4.89710872103773	0.0161860770125503	9.72570342039347e-07	0.196	2.36731435514218e-30	7	7	0.00344160225036324	0.0103248067510897	UTMOST_Skin_Sun_Exposed_Lower_leg	Overall migraine
ENSG00000143382	ADAMTSL4	-4.54919	-0.0129292	5.38527568760827e-06	0.017	0.00136700418403391	15	15	0.0142925216749123	0.0571700866996494	UTMOST_Skin_Sun_Exposed_Lower_leg	Overall migraine
ENSG00000011028	MRC2	4.4328519297715	0.0084899987452003	9.29947341221649e-06	0.085	2.5028324838811e-13	8	8	0.0197446419488181	0.0987232097440903	UTMOST_Skin_Sun_Exposed_Lower_leg	Overall migraine
ENSG00000123810	B9D2	-4.34814	-0.0279735	1.37298082871773e-05	0.013	0.00584764512348715	6	6	0.024292607462779	0.145755644776674	UTMOST_Skin_Sun_Exposed_Lower_leg	Overall migraine
ENSG00000232912	RERE-AS1	-4.26276	-0.00810501	2.0192081764181e-05	0.033	6.51880087301719e-06	27	27	0.0306227342869351	0.214359140008546	UTMOST_Skin_Sun_Exposed_Lower_leg	Overall migraine
ENSG00000014123	UFL1	8.42939118802061	0.0197951002840265	0	0.031	0.0199995233878957	8	8	0	0	UTMOST_Small_Intestine_Terminal_Ileum	Overall migraine
ENSG00000186615	KTN1-AS1	5.01269673977303	0.018596321135322	5.36724517719023e-07	0.12	2.9286496990763e-06	7	7	0.00180822490019539	0.00361644980039078	UTMOST_Small_Intestine_Terminal_Ileum	Overall migraine
ENSG00000011028	MRC2	4.61224884331021	0.00987454519306919	3.98335710882769e-06	0.03	0.0222801151775882	8	8	0.00894662006642699	0.026839860199281	UTMOST_Small_Intestine_Terminal_Ileum	Overall migraine
ENSG00000166881	NEMP1	-4.41785	-0.00405498	9.96897835725541e-06	0.083	0.000113499265268096	82	82	0.0167927440427967	0.067170976171187	UTMOST_Small_Intestine_Terminal_Ileum	Overall migraine
ENSG00000119139	TJP2	4.29818913878327	0.00651293186154826	1.7219919435707e-05	0.049	0.00324852169789052	31	31	0.0232055634315587	0.116027817157794	UTMOST_Small_Intestine_Terminal_Ileum	Overall migraine
ENSG00000076685	NT5C2	4.22926321471559	0.00529943726131503	2.34457903456331e-05	0.059	0.00118314176582206	130	131	0.0251229812545167	0.157977735348876	UTMOST_Small_Intestine_Terminal_Ileum	Overall migraine
ENSG00000232912	RERE-AS1	-4.20507	-0.00476602	2.60998617960251e-05	0.117	3.77624528783958e-06	27	27	0.0251229812545167	0.175860868781617	UTMOST_Small_Intestine_Terminal_Ileum	Overall migraine
ENSG00000217930	PAM16	-4.07866	-0.00351841	4.52966425248391e-05	0.21	2.05272290830601e-10	80	80	0.0381510971665457	0.305208777332366	UTMOST_Small_Intestine_Terminal_Ileum	Overall migraine
ENSG00000014123	UFL1	8.36901978128812	0.0195543144092252	0	0.051	0.000620120741653452	8	8	0	0	UTMOST_Spleen	Overall migraine
ENSG00000182218	HHIPL1	4.97613921009062	0.00417487149416733	6.486500574443e-07	0.17	1.0668710611724e-10	53	53	0.00207443442441391	0.00562055274775486	UTMOST_Spleen	Overall migraine
ENSG00000186615	KTN1-AS1	4.95637332003926	0.0194737224096964	7.18211572214855e-07	0.07	5.75534018669815e-05	7	7	0.00207443442441391	0.00622330327324172	UTMOST_Spleen	Overall migraine
ENSG00000187796	CARD9	-4.70899	-0.0308482	2.48944775682602e-06	0.031	0.00808809007353294	149	153	0.00539276620322437	0.0215710648128975	UTMOST_Spleen	Overall migraine
ENSG00000011028	MRC2	4.64353937067292	0.00673353123512834	3.42490690918851e-06	0.101	1.1367490058525e-06	8	8	0.00593536367362369	0.0296768183681184	UTMOST_Spleen	Overall migraine
ENSG00000123810	B9D2	-4.35802	-0.0229466	1.31245196104413e-05	0.02	0.0325897770192183	6	6	0.0189539937374123	0.113723962424474	UTMOST_Spleen	Overall migraine
ENSG00000119139	TJP2	-4.30313	-0.00445244	1.68399405313657e-05	0.121	8.12903833289788e-08	30	30	0.0208454406720405	0.145918084704284	UTMOST_Spleen	Overall migraine
ENSG00000232912	RERE-AS1	-4.14611	-0.00504271	3.38164596673796e-05	0.097	1.74284234355668e-06	27	27	0.0366274528772305	0.293019623017844	UTMOST_Spleen	Overall migraine
ENSG00000014123	UFL1	8.44175700645796	0.0241852464429359	0	0.028	0.00270320915633116	8	8	0	0	UTMOST_Stomach	Overall migraine
ENSG00000139547	RDH16	-5.13991	-0.122334	2.74865431970639e-07	0.03	0.00193064153912332	2	2	0.00114371506242983	0.00228743012485966	UTMOST_Stomach	Overall migraine
ENSG00000186615	KTN1-AS1	4.92564226303176	0.0240393959802375	8.40837083515567e-07	0.05	5.06862100783632e-05	7	7	0.00233248206967218	0.00699744620901655	UTMOST_Stomach	Overall migraine
ENSG00000011028	MRC2	4.59933544515581	0.00875364392686093	4.23840833096989e-06	0.072	1.03706829845586e-06	8	8	0.00881800853258286	0.0352720341303314	UTMOST_Stomach	Overall migraine
ENSG00000143382	ADAMTSL4	-4.44383	-0.00949872	8.83694851161465e-06	0.033	0.000993536065239294	15	15	0.0139950470410129	0.0735410855136571	UTMOST_Stomach	Overall migraine
ENSG00000232912	RERE-AS1	-4.39149	-0.00854025	1.12577432747063e-05	0.017	0.0178618577765199	27	27	0.0139950470410129	0.0936869395321058	UTMOST_Stomach	Overall migraine
ENSG00000156398	SFXN2	-4.38177	-0.00451235	1.17718492294028e-05	0.155	1.99045533252995e-13	22	22	0.0139950470410129	0.0979653292870901	UTMOST_Stomach	Overall migraine
ENSG00000217930	PAM16	-4.18426	-0.00431473	2.86096370831768e-05	0.163	4.39984090373169e-14	79	79	0.0297611749757747	0.238089399806197	UTMOST_Stomach	Overall migraine
ENSG00000123384	LRP1	10.6961684655996	0.0491264543712178	0	0.031	0.00138728251184001	6	6	0	0	UTMOST_Testis	Overall migraine
ENSG00000166888	STAT6	-9.13247	-0.0741935	0	0.013	0.0407661198931672	3	3	0	0	UTMOST_Testis	Overall migraine
ENSG00000014123	UFL1	-8.44664	-0.0288747	0	0.024	0.00502636717520899	8	8	0	0	UTMOST_Testis	Overall migraine
ENSG00000229105	ASTN2-AS1	-5.64364	-0.00276058	1.66490277120346e-08	0.381	3.29603563785391e-35	27	27	4.99928679623119e-05	0.000199971471849248	UTMOST_Testis	Overall migraine
ENSG00000076685	NT5C2	4.79615878620461	0.00543579334465723	1.6173709074252e-06	0.179	2.10144965976148e-15	127	127	0.00362736494687818	0.0194262419690841	UTMOST_Testis	Overall migraine
ENSG00000011028	MRC2	4.77333262802585	0.0102835902854491	1.81202145377313e-06	0.055	1.95227472585522e-05	8	8	0.00362736494687818	0.0217641896812691	UTMOST_Testis	Overall migraine
ENSG00000143382	ADAMTSL4	4.51633439709341	0.00950497223004282	6.29192796330891e-06	0.034	0.000883808866865715	15	15	0.0107960495381862	0.0755723467673033	UTMOST_Testis	Overall migraine
ENSG00000123810	B9D2	-4.41919	-0.0122625	9.90695661906571e-06	0.178	2.26854334257383e-15	6	6	0.0148740569939498	0.118992455951598	UTMOST_Testis	Overall migraine
ENSG00000132153	DHX30	-4.3364	-0.139587	1.44834353434931e-05	0.036	0.000645129168482613	3	3	0.0193289491011884	0.173960541910696	UTMOST_Testis	Overall migraine
ENSG00000123485	HJURP	4.28986542421178	0.0282998841705932	1.78781419346574e-05	0.037	0.000549075210968728	3	3	0.021473436277717	0.21473436277717	UTMOST_Testis	Overall migraine
ENSG00000120094	HOXB1	4.16247737030442	0.0413463592022839	3.14813349293619e-05	0.015	0.0266971353048983	8	8	0.0343747558033242	0.378122313836566	UTMOST_Testis	Overall migraine
ENSG00000241544	LINC02029	-4.14041	-0.00479049	3.4668813420069e-05	0.243	3.97183980347902e-21	7	7	0.0347005931657041	0.416407117988449	UTMOST_Testis	Overall migraine
ENSG00000173653	RCE1	4.11962312754427	0.00462109956925284	3.79492592972319e-05	0.121	1.43812478759834e-10	48	49	0.0350621964168502	0.455808553419052	UTMOST_Testis	Overall migraine
ENSG00000014123	UFL1	8.33266143489489	0.0412014944620144	0	0.017	0.00177190255477444	8	8	0	0	UTMOST_Thyroid	Overall migraine
ENSG00000166888	STAT6	6.75082938962884	0.242644113783794	1.47002410244568e-11	0.012	0.00836351237512041	3	3	8.23434000984948e-08	1.6468680019699e-07	UTMOST_Thyroid	Overall migraine
ENSG00000139547	RDH16	-5.36181	-0.157072	8.23936268101733e-08	0.011	0.0127264911332649	2	2	0.000307685267051457	0.000923055801154371	UTMOST_Thyroid	Overall migraine
ENSG00000184350	MRGPRE	-4.89534	-0.0186658	9.81352400675206e-07	0.083	1.91074757068288e-12	27	27	0.00269343930045332	0.0109940909447643	UTMOST_Thyroid	Overall migraine
ENSG00000186615	KTN1-AS1	4.83431944413408	0.0277089239455755	1.3360190174172e-06	0.069	1.48978732734885e-10	7	7	0.00269343930045332	0.0149674210521249	UTMOST_Thyroid	Overall migraine
ENSG00000011028	MRC2	4.81903707005204	0.0111716924505898	1.44252751965723e-06	0.052	3.32596836431617e-08	8	8	0.00269343930045332	0.0161606358027199	UTMOST_Thyroid	Overall migraine
ENSG00000072952	MRVI1	4.49525171994347	0.0223353289510724	6.94876951445877e-06	0.011	0.0131627591756388	3	3	0.0111210092672117	0.0778470648704816	UTMOST_Thyroid	Overall migraine
ENSG00000156398	SFXN2	-4.43194	-0.00789852	9.33907959033142e-06	0.12	1.38452128696663e-17	22	22	0.0130782135813104	0.104625708650483	UTMOST_Thyroid	Overall migraine
ENSG00000123810	B9D2	-4.29925	-0.0265781	1.71378140596534e-05	0.024	0.000174869022647884	6	6	0.0213327701011441	0.191994930910297	UTMOST_Thyroid	Overall migraine
ENSG00000173715	C11orf80	-4.25818	-0.00694594	2.06094496955078e-05	0.053	2.57483250594887e-08	69	69	0.0230887664938774	0.230887664938774	UTMOST_Thyroid	Overall migraine
ENSG00000232912	RERE-AS1	-4.19162	-0.00582591	2.76973774018252e-05	0.102	5.20293017091376e-15	27	27	0.0282085199120589	0.310293719032648	UTMOST_Thyroid	Overall migraine
ENSG00000163155	LYSMD1	-4.0946	-0.00587939	4.22901920928975e-05	0.072	7.18281723835559e-11	69	69	0.0394814185013942	0.473777022016731	UTMOST_Thyroid	Overall migraine
ENSG00000217930	PAM16	-4.03204	-0.00313672	5.52952715950905e-05	0.279	1.59274612122013e-42	83	83	0.0476517636676768	0.619472927679799	UTMOST_Thyroid	Overall migraine
ENSG00000232912	RERE-AS1	-4.44738	-0.00458862	8.69231468403342e-06	0.053	0.00842492749743746	27	27	0.0435832658257436	0.0435832658257436	UTMOST_Uterus	Overall migraine
ENSG00000072952	MRVI1	4.5172575952949	0.0102761542174906	6.26456786934071e-06	0.06	0.00332086693751804	3	3	0.0310409337925832	0.0310409337925832	UTMOST_Vagina	Overall migraine
ENSG00000014123	UFL1	8.48697705998525	0.0244987066694184	0	0.047	1.60787679134545e-08	8	8	0	0	UTMOST_Whole_Blood	Overall migraine
ENSG00000225697	SLC26A6	5.07250188528943	0.326100433177518	3.92619244671266e-07	0.0360412517240336	4.06291185057155e-06	4	4	0.00527130597895642	0.00527130597895642	JTI_Adipose_Subcutaneous	Migraine with aura
ENSG00000260613	Z98885.2	-4.48456	-0.165131	7.30648827840241e-06	0.0878618775870494	3.01035021156513e-13	21	23	0.0490484558129154	0.0980969116258308	JTI_Adipose_Subcutaneous	Migraine with aura
ENSG00000166192	SENP8	5.15127082247649	0.392317517990264	2.58727252955282e-07	0.0161401566901009	0.00586661603791488	14	16	0.00191634248844075	0.00332490392772833	JTI_Adipose_Visceral_Omentum	Migraine with aura
ENSG00000225697	SLC26A6	5.12455567676276	0.325024519821192	2.98240212970313e-07	0.0149372844895313	0.00805671402366523	4	4	0.00191634248844075	0.00383268497688149	JTI_Adipose_Visceral_Omentum	Migraine with aura
ENSG00000283064	AL353759.1	5.01036252264291	0.406874875129464	5.43275969100421e-07	0.0351076818872919	4.44273174266904e-05	3	3	0.0023272131596365	0.00698163947890951	JTI_Adipose_Visceral_Omentum	Migraine with aura
ENSG00000260613	Z98885.2	-4.49618	-0.166493	6.91849493450469e-06	0.0872050075468536	6.83481028072029e-11	19	21	0.0222273946008299	0.0889095784033198	JTI_Adipose_Visceral_Omentum	Migraine with aura
ENSG00000204386	NEU1	-4.3995	-0.303895	1.08498107236343e-05	0.0210750605401395	0.00162022846896801	24	25	0.0278861835218849	0.139430917609424	JTI_Adipose_Visceral_Omentum	Migraine with aura
ENSG00000204525	HLA-C	4.31772992441804	0.0769392961345901	1.57642156979332e-05	0.420107302048189	3.13165568505016e-57	37	38	0.0337643226556899	0.20258593593414	JTI_Adipose_Visceral_Omentum	Migraine with aura
ENSG00000112137	PHACTR1	5.13859646000255	0.128292196149586	2.76798097553765e-07	0.137521230676317	4.61888928891404e-14	22	23	0.00363629660756381	0.00363629660756381	JTI_Artery_Aorta	Migraine with aura
ENSG00000283064	AL353759.1	5.00158061992805	0.385648431754402	5.68621791652291e-07	0.0194878980412096	0.00594435387101127	5	5	0.00373499223846807	0.00746998447693615	JTI_Artery_Aorta	Migraine with aura
ENSG00000158373	HIST1H2BD	4.84732713245306	1.09806371972202	1.25135989303971e-06	0.0120637572437798	0.0307524131616273	2	2	0.00547970497162089	0.0164391149148627	JTI_Artery_Aorta	Migraine with aura
ENSG00000241404	EGFL8	4.77926049066666	0.185160678786175	1.75941123115031e-06	0.0275258039914159	0.00105292623144208	28	31	0.00577834633590541	0.0231133853436216	JTI_Artery_Aorta	Migraine with aura
ENSG00000260613	Z98885.2	-4.68815	-0.156995	2.7567973555076e-06	0.101642164880069	1.36452806575463e-10	13	14	0.00691099893505321	0.0362160468593033	JTI_Artery_Aorta	Migraine with aura
ENSG00000166192	SENP8	4.66036913582134	0.405388979530354	3.15642792192428e-06	0.0622118644382566	6.7085100469242e-07	11	13	0.00691099893505321	0.0414659936103193	JTI_Artery_Aorta	Migraine with aura
ENSG00000214655	ZSWIM8	4.28442241676342	0.361544916017648	1.83214526483511e-05	0.0317989213101347	0.000423543134398306	8	8	0.0343841319201983	0.240688923441388	JTI_Artery_Aorta	Migraine with aura
ENSG00000090316	MAEA	4.23819270441224	0.0952547298368697	2.25326327638609e-05	0.286610012931924	4.39522762482811e-30	25	26	0.0349352959665831	0.296011196618841	JTI_Artery_Aorta	Migraine with aura
ENSG00000117569	PTBP2	-4.22463	-0.209384	2.39337492349279e-05	0.0762353857146134	3.35529041736151e-08	11	12	0.0349352959665831	0.314417663699248	JTI_Artery_Aorta	Migraine with aura
ENSG00000214894	LINC00243	4.17858430221877	0.21203371687389	2.93329268712395e-05	0.0274809251942087	0.001063071907632	30	30	0.0378392232908889	0.385346660307473	JTI_Artery_Aorta	Migraine with aura
ENSG00000170209	ANKK1	-4.16101	-0.10797	3.16839047118656e-05	0.256481166192722	1.33324567742397e-26	11	11	0.0378392232908889	0.416231456199778	JTI_Artery_Aorta	Migraine with aura
ENSG00000162063	CCNF	4.10058135533036	0.248013111102194	4.12113519416835e-05	0.0462395159832848	1.98526359533076e-05	17	18	0.045116127538158	0.541393530457896	JTI_Artery_Aorta	Migraine with aura
ENSG00000112137	PHACTR1	5.39995335059573	0.176243046212003	6.66582280484107e-08	0.137147481937249	2.51186104371188e-08	6	7	0.000665982356431671	0.000665982356431671	JTI_Artery_Coronary	Migraine with aura
ENSG00000072310	SREBF1	4.72061631296275	0.335721076507863	2.351311059412e-06	0.0321349025114862	0.00873836702224894	9	10	0.00769921195794094	0.0234919487945853	JTI_Artery_Coronary	Migraine with aura
ENSG00000260613	Z98885.2	-4.70967	-0.21492	2.48120805967922e-06	0.071704645006899	7.57066653817301e-05	7	8	0.00769921195794094	0.0247897497242551	JTI_Artery_Coronary	Migraine with aura
ENSG00000010256	UQCRC1	-4.66525	-0.42162	3.08245899627302e-06	0.0222740393899303	0.0294395147563204	3	3	0.00769921195794094	0.0307968478317637	JTI_Artery_Coronary	Migraine with aura
ENSG00000166192	SENP8	4.28035817678128	0.322787957970605	1.86592764865878e-05	0.0655989538270806	0.000157315538558029	12	13	0.0372849662754997	0.186424831377499	JTI_Artery_Coronary	Migraine with aura
ENSG00000112137	PHACTR1	4.90252421655215	0.101898798779293	9.46129470325019e-07	0.293899402815997	6.36206918743589e-46	26	27	0.012322390221513	0.012322390221513	JTI_Artery_Tibial	Migraine with aura
ENSG00000134247	PTGFRN	4.5366799375519	0.50060973913744	5.71467331811348e-06	0.0213909882752848	0.000391181511326462	12	12	0.037213952647555	0.07442790529511	JTI_Artery_Tibial	Migraine with aura
ENSG00000241370	RPP21	-5.27308	-0.717568	1.3415018029761e-07	0.0300317378063671	0.0156723923060922	5	7	0.00132768433440545	0.00132768433440545	JTI_Brain_Caudate_basal_ganglia	Migraine with aura
ENSG00000225697	SLC26A6	4.98021739512838	0.360839896175525	6.35128866832702e-07	0.0372883121515727	0.0069830089610672	2	2	0.00314293519752163	0.00628587039504325	JTI_Brain_Caudate_basal_ganglia	Migraine with aura
ENSG00000204625	HCG9	4.37333690819319	0.558486544335433	1.22361665180204e-05	0.0349660522153361	0.00903475387233214	10	13	0.0403671133429493	0.121101340028848	JTI_Brain_Caudate_basal_ganglia	Migraine with aura
ENSG00000241370	RPP21	-5.89072	-0.403742	3.84526166463672e-09	0.0709880640515808	0.000365246903199036	6	6	4.06944041968504e-05	4.06944041968504e-05	JTI_Brain_Cerebellar_Hemisphere	Migraine with aura
ENSG00000283064	AL353759.1	4.9016640221455	1.10880840351515	9.50282589506912e-07	0.0577694827885331	0.00135588097810879	2	2	0.00502842032237583	0.0100568406447517	JTI_Brain_Cerebellar_Hemisphere	Migraine with aura
ENSG00000260613	Z98885.2	-4.65083	-0.227801	3.30605594212052e-06	0.275704040770121	8.67986954117555e-14	8	10	0.0116626633451538	0.0349879900354615	JTI_Brain_Cerebellar_Hemisphere	Migraine with aura
ENSG00000241370	RPP21	-5.7971	-0.725627	6.74704492276135e-09	0.0471299424574153	0.00159174397781507	7	7	7.7746198644979e-05	7.7746198644979e-05	JTI_Brain_Cerebellum	Migraine with aura
ENSG00000260613	Z98885.2	-4.45352	-0.164996	8.44730341031941e-06	0.320801327040991	3.95995022690327e-19	15	16	0.0486691385985553	0.0973382771971106	JTI_Brain_Cerebellum	Migraine with aura
ENSG00000283064	AL353759.1	5.01002468153798	1.18984423908756	5.44230552623759e-07	0.031246780098457	0.0112303387215626	1	1	0.00559632277263011	0.00559632277263011	JTI_Brain_Cortex	Migraine with aura
ENSG00000260613	Z98885.2	-4.61734	-0.248812	3.8868312417506e-06	0.0318380474773109	0.0104758485727093	8	10	0.0199841428294607	0.0399682856589214	JTI_Brain_Cortex	Migraine with aura
ENSG00000158373	HIST1H2BD	4.59257205490546	0.508609788790766	4.37816270393299e-06	0.116000476771433	7.59670399738654e-06	6	7	0.0347197919321474	0.0350253016314639	JTI_Brain_Hippocampus	Migraine with aura
ENSG00000090316	MAEA	4.44768800290538	0.131894849053142	8.67994798303684e-06	0.127400275733027	2.526677079403e-06	17	17	0.0347197919321474	0.0694395838642947	JTI_Brain_Hippocampus	Migraine with aura
ENSG00000241370	RPP21	-6.86329	-0.318544	6.72950584146292e-12	0.0552122354373782	0.00203984287747586	20	21	5.67902997961056e-08	5.67902997961056e-08	JTI_Brain_Hypothalamus	Migraine with aura
ENSG00000225697	SLC26A6	4.98217693782845	0.364414423358299	6.28729036167286e-07	0.0376249332780394	0.011259551003167	2	2	0.00265292216810786	0.00530584433621573	JTI_Brain_Hypothalamus	Migraine with aura
ENSG00000260613	Z98885.2	-4.63016	-0.243013	3.65384568046245e-06	0.0822049367367771	0.000150278556294018	8	10	0.0102782678991409	0.0308348036974226	JTI_Brain_Hypothalamus	Migraine with aura
ENSG00000169347	GP2	-4.3042	-0.518609	1.67592993596255e-05	0.0406315531995916	0.00839122501895973	8	8	0.0353579318239699	0.14143172729588	JTI_Brain_Hypothalamus	Migraine with aura
ENSG00000225697	SLC26A6	4.97919931343363	0.365447652664154	6.3847864040234e-07	0.0366467252161683	0.0123933263840298	2	2	0.00569076012190606	0.00569076012190606	JTI_Brain_Putamen_basal_ganglia	Migraine with aura
ENSG00000260613	Z98885.2	-4.40294	-0.194112	1.06795975916008e-05	0.0399156000130053	0.00899883406320563	10	11	0.047593626666969	0.0951872533339379	JTI_Brain_Putamen_basal_ganglia	Migraine with aura
ENSG00000225697	SLC26A6	4.9860707837146	0.357952013899653	6.1619577174099e-07	0.0523892715115759	0.00993846235637446	2	2	0.00473484831005777	0.00473484831005777	JTI_Brain_Spinal_cord_cervical_c-1	Migraine with aura
ENSG00000283064	AL353759.1	4.73427977101383	0.441220234775214	2.19834321324441e-06	0.0478485211808688	0.0138630839319415	2	2	0.00844603462528502	0.01689206925057	JTI_Brain_Spinal_cord_cervical_c-1	Migraine with aura
ENSG00000260613	Z98885.2	-4.3922	-0.245266	1.12211701923659e-05	0.047454632816491	0.0142701301774071	4	4	0.0287411572527132	0.0862234717581396	JTI_Brain_Spinal_cord_cervical_c-1	Migraine with aura
ENSG00000182858	ALG12	4.63542747096842	0.276175242261389	3.56200605500234e-06	0.116427527730043	0.000203069538894854	5	7	0.0230105591153151	0.0230105591153151	JTI_Brain_Substantia_nigra	Migraine with aura
ENSG00000260613	Z98885.2	-4.44517	-0.583218	8.78243659108158e-06	0.126957170390909	9.98600611740686e-05	2	2	0.0283672701891935	0.056734540378387	JTI_Brain_Substantia_nigra	Migraine with aura
ENSG00000173442	EHBP1L1	5.35351766386568	0.262297571822455	8.62606102103314e-08	0.055261857791859	2.24901360302625e-06	30	31	0.0011062923259475	0.0011062923259475	JTI_Breast_Mammary_Tissue	Migraine with aura
ENSG00000225697	SLC26A6	5.06935103243373	0.349728782512345	3.99174421072956e-07	0.0220385118417608	0.00306364745982658	2	2	0.00255970597513033	0.00511941195026066	JTI_Breast_Mammary_Tissue	Migraine with aura
ENSG00000235236	AC137630.2	-4.71722	-0.259668	2.39084096054221e-06	0.0210195077275511	0.00383704096607281	9	10	0.0102208451063179	0.0306625353189538	JTI_Breast_Mammary_Tissue	Migraine with aura
ENSG00000260613	Z98885.2	-4.57481	-0.180663	4.76659268278112e-06	0.142336254116346	7.66201002732031e-15	19	21	0.015282887789167	0.0611315511566679	JTI_Breast_Mammary_Tissue	Migraine with aura
ENSG00000231226	TRIM31-AS1	-4.32718	-0.427376	1.5102722481064e-05	0.0100370723648268	0.0463301465084073	9	9	0.0387384831639292	0.193692415819646	JTI_Breast_Mammary_Tissue	Migraine with aura
ENSG00000161013	MGAT4B	-4.21605	-1.453	2.48617121387795e-05	0.0244662923216628	0.00179591093626883	3	3	0.0473792304986453	0.318851458179847	JTI_Breast_Mammary_Tissue	Migraine with aura
ENSG00000270604	HCG17	4.19048069098225	0.172267671493619	2.78364103867279e-05	0.0928921236940392	5.86971179760544e-10	14	15	0.0473792304986453	0.357001963209785	JTI_Breast_Mammary_Tissue	Migraine with aura
ENSG00000090316	MAEA	4.17474975439522	0.0945103599595224	2.9831378757228e-05	0.361793130879362	2.51294522146812e-40	26	28	0.0473792304986453	0.382587432561449	JTI_Breast_Mammary_Tissue	Migraine with aura
ENSG00000162063	CCNF	4.14999273447563	0.283530149957354	3.32485828060669e-05	0.0231619794318246	0.00239192133713511	14	15	0.0473792304986453	0.426413074487808	JTI_Breast_Mammary_Tissue	Migraine with aura
ENSG00000100401	RANGAP1	-5.34465	-0.545243	9.05908921211562e-08	0.0113147104597011	0.01937090088642	14	14	0.00113057433367203	0.00113057433367203	JTI_Cells_Cultured_fibroblasts	Migraine with aura
ENSG00000283064	AL353759.1	4.99573475648902	0.329788595288752	5.86121746914969e-07	0.0752816838120853	8.65270892884039e-10	6	6	0.00365739970074941	0.00731479940149881	JTI_Cells_Cultured_fibroblasts	Migraine with aura
ENSG00000234127	TRIM26	5.4511483425366	0.417555279265582	5.00456021068629e-08	0.0295058446917485	0.0374941571577618	3	3	0.00035702532543036	0.00035702532543036	JTI_Cells_EBV-transformed_lymphocytes	Migraine with aura
ENSG00000225697	SLC26A6	4.99911839713462	0.320344088937442	5.75930321877749e-07	0.214003120425733	3.65640445435166e-09	5	5	0.00205434345813793	0.00410868691627586	JTI_Cells_EBV-transformed_lymphocytes	Migraine with aura
ENSG00000198482	ZNF808	4.66244173716779	0.2317695233049	3.12479567399215e-06	0.0606570616941879	0.00263810153281463	3	3	0.00743076411275333	0.02229229233826	JTI_Cells_EBV-transformed_lymphocytes	Migraine with aura
ENSG00000090316	MAEA	4.36439129789344	0.273680283010926	1.2747721811035e-05	0.0288112684315945	0.0398457526768222	4	4	0.0227355618499809	0.0909422473999237	JTI_Cells_EBV-transformed_lymphocytes	Migraine with aura
ENSG00000149403	GRIK4	-4.15681	-0.107088	3.22723202783592e-05	0.0540449337466071	0.0046043729751538	29	30	0.0460461465731629	0.230230732865815	JTI_Cells_EBV-transformed_lymphocytes	Migraine with aura
ENSG00000225697	SLC26A6	5.09232476174734	0.310028021614875	3.53699575184052e-07	0.0449790617532349	0.000138675587967957	5	5	0.00247486607729464	0.00426844647332114	JTI_Colon_Sigmoid	Migraine with aura
ENSG00000166192	SENP8	5.06418394504629	0.398960431151242	4.10153476515518e-07	0.0688798529413881	2.08344577433786e-06	11	13	0.00247486607729464	0.00494973215458927	JTI_Colon_Sigmoid	Migraine with aura
ENSG00000283064	AL353759.1	4.9791094657553	0.371897512016687	6.38775080830101e-07	0.0387666899377483	0.000412576427287938	6	6	0.00256957922515255	0.00770873767545766	JTI_Colon_Sigmoid	Migraine with aura
ENSG00000272236	AL645939.4	-4.72706	-0.187506	2.27798405116886e-06	0.0543488563974022	2.68211990679081e-05	22	23	0.00584908310511079	0.0274907115295058	JTI_Colon_Sigmoid	Migraine with aura
ENSG00000260613	Z98885.2	-4.67274	-0.21901	2.97205016752677e-06	0.17719298926442	4.34994974326751e-15	12	15	0.00584908310511079	0.0358667014217131	JTI_Colon_Sigmoid	Migraine with aura
ENSG00000273192	AL671710.1	4.66203680908092	0.934756971189171	3.13095172832512e-06	0.0333488705476496	0.00107073475391207	5	6	0.00584908310511079	0.0377843254574275	JTI_Colon_Sigmoid	Migraine with aura
ENSG00000071073	MGAT4A	4.64548771634753	0.588663536494572	3.39273962013387e-06	0.0181650464598603	0.0161746731978108	10	11	0.00584908310511079	0.0409435817357755	JTI_Colon_Sigmoid	Migraine with aura
ENSG00000214894	LINC00243	4.54936060583799	0.26002267113282	5.38091643287331e-06	0.042881613589782	0.00020034009245665	19	20	0.00811711243898939	0.0649368995119151	JTI_Colon_Sigmoid	Migraine with aura
ENSG00000161013	MGAT4B	-4.30423	-0.608286	1.67566981761347e-05	0.0167874765864557	0.0208244026722833	8	8	0.0224688703988437	0.202219833589594	JTI_Colon_Sigmoid	Migraine with aura
ENSG00000270604	HCG17	4.19301198578336	0.168657233121214	2.75274892889144e-05	0.172970209519027	9.88114075881051e-15	17	17	0.0320943068778213	0.332201740738619	JTI_Colon_Sigmoid	Migraine with aura
ENSG00000090316	MAEA	4.17919708617942	0.0922212269400106	2.925400858933e-05	0.283605806851326	1.08651586719353e-24	25	26	0.0320943068778213	0.353037375656034	JTI_Colon_Sigmoid	Migraine with aura
ENSG00000184164	CRELD2	4.10233292656951	0.136244471571294	4.09005179053956e-05	0.160608178204968	1.06765149183838e-13	7	8	0.0389196717037907	0.493587450082314	JTI_Colon_Sigmoid	Migraine with aura
ENSG00000115541	HSPE1	-4.08334	-0.515516	4.4393217761618e-05	0.0140328604655852	0.0347231130834439	4	4	0.0389196717037907	0.535737351947206	JTI_Colon_Sigmoid	Migraine with aura
ENSG00000113319	RASGRF2	4.07940852784416	0.117901009066095	4.51504312108941e-05	0.084815822256888	1.23650331688936e-07	22	23	0.0389196717037907	0.54487540385307	JTI_Colon_Sigmoid	Migraine with aura
ENSG00000188315	C3orf62	-4.03565	-0.203465	5.44517987084436e-05	0.0330693504576904	0.00112486619298053	17	17	0.0432084842995494	0.657124306813497	JTI_Colon_Sigmoid	Migraine with aura
ENSG00000178966	RMI1	4.02371725743498	0.273943346091916	5.72866878350009e-05	0.0171134870228857	0.0196125234304651	13	13	0.0432084842995494	0.691335748792791	JTI_Colon_Sigmoid	Migraine with aura
ENSG00000066933	MYO9A	3.99818079237585	0.506602640264969	6.38311892886545e-05	0.0214284761657621	0.00894287542103521	5	5	0.0445348913791046	0.770314792335483	JTI_Colon_Sigmoid	Migraine with aura
ENSG00000158792	SPATA2L	-3.98874	-0.203076	6.64259235021447e-05	0.0839094533884049	1.45312216735919e-07	17	19	0.0445348913791046	0.801628044823882	JTI_Colon_Sigmoid	Migraine with aura
ENSG00000204619	PPP1R11	-3.97253	-0.406763	7.11122977781198e-05	0.0241530819302267	0.00547982115350588	6	8	0.04516753734665	0.85818320958635	JTI_Colon_Sigmoid	Migraine with aura
ENSG00000166507	NDST2	-3.94578	-0.38661	7.95403623587987e-05	0.0236682451532333	0.00597723229539441	7	8	0.0479946546472991	0.959893092945983	JTI_Colon_Sigmoid	Migraine with aura
ENSG00000103018	CYB5B	-3.93128	-1.06898	8.44939374169407e-05	0.0240645020027049	0.00556745725389222	3	3	0.0485558493689352	1	JTI_Colon_Sigmoid	Migraine with aura
ENSG00000250155	AC008957.1	-3.91607	-0.119443	9.00038471545184e-05	0.210360036021082	6.01295466280308e-18	6	6	0.0493712012482149	1	JTI_Colon_Sigmoid	Migraine with aura
ENSG00000260613	Z98885.2	-4.70644	-0.223971	2.52079669738059e-06	0.024321822507387	0.00270045905913744	13	15	0.0315628954479024	0.0315628954479024	JTI_Colon_Transverse	Migraine with aura
ENSG00000283064	AL353759.1	5.00262579578794	0.379767207661666	5.65546538489059e-07	0.018433413521247	0.013569552701484	5	5	0.00542884632931307	0.00678882064802266	JTI_Esophagus_Gastroesophageal_Junction	Migraine with aura
ENSG00000225697	SLC26A6	4.91135183419977	0.273305027185547	9.04506219479018e-07	0.0513705684121818	3.24007535298086e-05	10	10	0.00542884632931307	0.0108576926586261	JTI_Esophagus_Gastroesophageal_Junction	Migraine with aura
ENSG00000270604	HCG17	4.42927194264793	0.198322605819223	9.45517377637373e-06	0.153614822714843	1.46097580149651e-13	9	9	0.0378333020038634	0.11349990601159	JTI_Esophagus_Gastroesophageal_Junction	Migraine with aura
ENSG00000071073	MGAT4A	4.33885150031276	0.362951443349682	1.43229259486066e-05	0.0323162539978508	0.00103806113073158	11	13	0.0429831007717684	0.171932403087074	JTI_Esophagus_Gastroesophageal_Junction	Migraine with aura
ENSG00000161013	MGAT4B	-4.23995	-0.721131	2.23572270541261e-05	0.0172578405311593	0.0169523457217425	8	8	0.0455348394654132	0.26837615355773	JTI_Esophagus_Gastroesophageal_Junction	Migraine with aura
ENSG00000260613	Z98885.2	-4.2205	-0.10976	2.43766329690587e-05	0.200990501308675	1.01278927016063e-17	11	12	0.0455348394654132	0.292617102160581	JTI_Esophagus_Gastroesophageal_Junction	Migraine with aura
ENSG00000090316	MAEA	4.17209907922063	0.0992546331388218	3.01806338991462e-05	0.276060119904792	8.14694745595741e-25	28	29	0.0455348394654132	0.362288329325351	JTI_Esophagus_Gastroesophageal_Junction	Migraine with aura
ENSG00000119203	CPSF3	-4.17085	-0.708303	3.03464441622214e-05	0.0277133191030998	0.00241448201837564	3	3	0.0455348394654132	0.364278715723306	JTI_Esophagus_Gastroesophageal_Junction	Migraine with aura
ENSG00000250155	AC008957.1	-4.09864	-0.111147	4.15587686619645e-05	0.231674929807032	1.53586368522293e-20	14	14	0.0472554856159876	0.498871459018222	JTI_Esophagus_Gastroesophageal_Junction	Migraine with aura
ENSG00000184164	CRELD2	4.07606597685042	0.164636052116226	4.5804027729357e-05	0.125437356585944	3.46283861951743e-11	5	5	0.0472554856159876	0.549831548863201	JTI_Esophagus_Gastroesophageal_Junction	Migraine with aura
ENSG00000171044	XKR6	-4.06979	-1.2914	4.70546720774401e-05	0.0580254108483697	9.661873543371e-06	2	3	0.0472554856159876	0.564844283617591	JTI_Esophagus_Gastroesophageal_Junction	Migraine with aura
ENSG00000260461	AL133355.1	-4.06888	-0.439385	4.72397390363088e-05	0.0330629759625092	0.000905612522940342	10	11	0.0472554856159876	0.567065827391851	JTI_Esophagus_Gastroesophageal_Junction	Migraine with aura
ENSG00000259774	AC243562.3	4.02480496455568	0.309763211341331	5.7022554738051e-05	0.0696318639826978	1.1629691273423e-06	8	10	0.0487852411830595	0.684498747075564	JTI_Esophagus_Gastroesophageal_Junction	Migraine with aura
ENSG00000163093	BBS5	4.01938456001487	0.33272437220412	5.83503632116678e-05	0.015632615595186	0.0231110746260868	20	21	0.0487852411830595	0.70043775999286	JTI_Esophagus_Gastroesophageal_Junction	Migraine with aura
ENSG00000214894	LINC00243	4.0090588231491	0.239816673632262	6.09612310684682e-05	0.0291620141126864	0.00185008330871532	18	19	0.0487852411830595	0.731778617745892	JTI_Esophagus_Gastroesophageal_Junction	Migraine with aura
ENSG00000272236	AL645939.4	-3.99201	-0.136897	6.5516608966032e-05	0.1107068813482	5.68794905664491e-10	15	17	0.0491538358767655	0.786461374028248	JTI_Esophagus_Gastroesophageal_Junction	Migraine with aura
ENSG00000225697	SLC26A6	5.0324510987648	0.290576668189892	4.84248153131972e-07	0.0314221916290811	7.08622418505241e-05	5	5	0.00314382492860835	0.00642742573652066	JTI_Esophagus_Mucosa	Migraine with aura
ENSG00000283064	AL353759.1	5.01047671933334	0.381476211114377	5.42953667137525e-07	0.0378768698679921	1.24427484168859e-05	4	4	0.00314382492860835	0.00720662402391637	JTI_Esophagus_Mucosa	Migraine with aura
ENSG00000166192	SENP8	4.95845061327348	0.408923948233439	7.10575965179316e-07	0.0194717674929559	0.0018189804786231	11	12	0.00314382492860835	0.00943147478582506	JTI_Esophagus_Mucosa	Migraine with aura
ENSG00000260613	Z98885.2	-4.66798	-0.226594	3.04171189480229e-06	0.0383720578700704	1.08893330406211e-05	11	13	0.0100931604949277	0.0403726419797108	JTI_Esophagus_Mucosa	Migraine with aura
ENSG00000091592	NLRP1	-4.50482	-0.158758	6.64301490194141e-06	0.0729121461881	9.43973251048731e-10	30	33	0.0145364723700306	0.0881727367934683	JTI_Esophagus_Mucosa	Migraine with aura
ENSG00000008130	NADK	4.48707338198647	0.138424815107974	7.22082092208254e-06	0.083692773774458	4.88829451183329e-11	22	25	0.0145364723700306	0.0958419560988016	JTI_Esophagus_Mucosa	Migraine with aura
ENSG00000270604	HCG17	4.47429627226143	0.176214480183394	7.66633817450568e-06	0.115739984046844	6.23426456768452e-15	18	18	0.0145364723700306	0.101755306590214	JTI_Esophagus_Mucosa	Migraine with aura
ENSG00000273192	AL671710.1	4.23174420797139	0.723500482485707	2.31886037951323e-05	0.0155523090434578	0.00536809700641411	5	6	0.0384727922715989	0.307782338172791	JTI_Esophagus_Mucosa	Migraine with aura
ENSG00000184164	CRELD2	4.18069184773433	0.150977922290652	2.90623492418263e-05	0.0715380228224855	1.37431371709636e-09	8	9	0.0402718449466927	0.38574456148676	JTI_Esophagus_Mucosa	Migraine with aura
ENSG00000161013	MGAT4B	-4.14633	-0.435322	3.37844907147833e-05	0.0164209470793743	0.00421780746662466	13	15	0.0402718449466927	0.448421545257319	JTI_Esophagus_Mucosa	Migraine with aura
ENSG00000090316	MAEA	4.14458242332585	0.103868017902785	3.40433493670744e-05	0.0865906965554545	2.19584430480336e-11	29	30	0.0402718449466927	0.451857376149179	JTI_Esophagus_Mucosa	Migraine with aura
ENSG00000214894	LINC00243	4.12915800873911	0.226213241203628	3.64094130460568e-05	0.057666914593652	5.97432038039772e-08	20	20	0.0402718449466927	0.483262139360312	JTI_Esophagus_Mucosa	Migraine with aura
ENSG00000055044	NOP58	4.10115942989277	0.340900388990847	4.11085197944416e-05	0.0272409470410678	0.000219355734884052	3	3	0.0415439783589731	0.545633383231623	JTI_Esophagus_Mucosa	Migraine with aura
ENSG00000092621	PHGDH	-4.08636	-0.214455	4.38194603349373e-05	0.0414414136555758	4.76475418581539e-06	3	3	0.0415439783589731	0.581615697025623	JTI_Esophagus_Mucosa	Migraine with aura
ENSG00000250155	AC008957.1	-4.03823	-0.123696	5.38561105092317e-05	0.0872501182952842	1.82976871011201e-11	9	9	0.0476554769859355	0.714832154789032	JTI_Esophagus_Mucosa	Migraine with aura
ENSG00000225697	SLC26A6	4.96556757103352	0.289536379674465	6.8500436678498e-07	0.023100915143445	0.00329592190440416	6	6	0.00832691308263822	0.00832691308263822	JTI_Heart_Atrial_Appendage	Migraine with aura
ENSG00000158373	HIST1H2BD	4.70997520842996	0.523599612441909	2.47746925241543e-06	0.055947854745151	3.98155940632173e-06	6	7	0.015058058116181	0.030116116232362	JTI_Heart_Atrial_Appendage	Migraine with aura
ENSG00000166192	SENP8	4.81478669561088	0.358409509281393	1.47357205992904e-06	0.0624728822730247	6.56210996588424e-07	12	14	0.0163743327299315	0.0163743327299315	JTI_Heart_Left_Ventricle	Migraine with aura
ENSG00000225697	SLC26A6	4.66311084087268	0.259983375222841	3.11464883706591e-06	0.03870042126434	0.00010001038756919	15	15	0.0173049889387382	0.0346099778774764	JTI_Heart_Left_Ventricle	Migraine with aura
ENSG00000204310	AGPAT1	-4.48669	-0.238194	7.23375893607603e-06	0.0729541552357568	7.04884097358731e-08	14	19	0.0256413760203058	0.0803815292976768	JTI_Heart_Left_Ventricle	Migraine with aura
ENSG00000090316	MAEA	4.4344641672902	0.120004137092987	9.23015695475371e-06	0.0941935885610013	7.29552313586857e-10	19	20	0.0256413760203058	0.102565504081223	JTI_Heart_Left_Ventricle	Migraine with aura
ENSG00000153246	PLA2R1	4.24886168695324	0.309085729730359	2.1485952228506e-05	0.0696765988209116	1.41826458652999e-07	17	18	0.0455727476672054	0.238751901163159	JTI_Heart_Left_Ventricle	Migraine with aura
ENSG00000184164	CRELD2	4.21837149341368	0.144258280326957	2.46073151550785e-05	0.0716868677858591	9.2384076817374e-08	6	6	0.0455727476672054	0.273436486003232	JTI_Heart_Left_Ventricle	Migraine with aura
ENSG00000270604	HCG17	4.48840284412068	0.437509749080652	7.17591371146575e-06	0.0734545531149481	0.0203808304383924	2	2	0.0239801652525127	0.035312671374123	JTI_Kidney_Cortex	Migraine with aura
ENSG00000090316	MAEA	4.42273215008879	0.191475682822838	9.74605375025916e-06	0.165841223290252	0.000349304693826706	9	9	0.0239801652525127	0.0479603305050253	JTI_Kidney_Cortex	Migraine with aura
ENSG00000225697	SLC26A6	5.04892339221187	0.31686787191435	4.44306849312071e-07	0.12581119041483	1.46720638403813e-07	4	4	0.00359577533148259	0.00359577533148259	JTI_Liver	Migraine with aura
ENSG00000090316	MAEA	4.53863449467006	0.118413	5.66196783724493e-06	0.256925421530162	5.6243130945681e-15	20	21	0.0229111528534116	0.0458223057068232	JTI_Liver	Migraine with aura
ENSG00000273192	AL671710.1	4.38315981153124	1.1571397585387	1.16970241688108e-05	0.0888834514407286	1.22156851672723e-05	5	6	0.0239805556103737	0.0946640165981858	JTI_Liver	Migraine with aura
ENSG00000204387	SNHG32	4.38028364102111	0.22922353783725	1.18524925789565e-05	0.0342947095484412	0.00740783361278997	6	6	0.0239805556103737	0.095922222441495	JTI_Liver	Migraine with aura
ENSG00000283064	AL353759.1	5.02931889426991	0.399845229140558	4.92225168180482e-07	0.023593301397018	0.000468631373207046	5	5	0.00378929635434511	0.00653576578310044	JTI_Lung	Migraine with aura
ENSG00000225697	SLC26A6	5.00085606731719	0.263518257881326	5.70763120100182e-07	0.0861497695233486	1.08382557475244e-11	10	11	0.00378929635434511	0.00757859270869022	JTI_Lung	Migraine with aura
ENSG00000158373	HIST1H2BD	4.68047732049846	0.597362236729736	2.86207773148028e-06	0.0243795128302843	0.000375694625266308	5	6	0.0126675560395317	0.0380026681185952	JTI_Lung	Migraine with aura
ENSG00000061455	PRDM6	-4.50511	-0.218337	6.63393645483623e-06	0.0373137916623626	1.01164742973295e-05	22	22	0.0178521505725593	0.0880854082473155	JTI_Lung	Migraine with aura
ENSG00000071073	MGAT4A	4.46927175808709	0.555693575938143	7.84863601155372e-06	0.0266250515122195	0.000200081305722216	8	9	0.0178521505725593	0.10421418896141	JTI_Lung	Migraine with aura
ENSG00000204618	RNF39	-4.43169	-0.154644	9.34972658050981e-06	0.0875837899805899	7.18752023770331e-12	14	14	0.0178521505725593	0.124145669536009	JTI_Lung	Migraine with aura
ENSG00000260613	Z98885.2	-4.43027	-0.172899	9.41143651211895e-06	0.0456777669395162	9.828284635134e-07	18	20	0.0178521505725593	0.124965054007915	JTI_Lung	Migraine with aura
ENSG00000103018	CYB5B	-4.39652	-0.645503	1.10001477684474e-05	0.0305274124765705	6.71635037036901e-05	7	7	0.0182574952586806	0.146059962069445	JTI_Lung	Migraine with aura
ENSG00000270604	HCG17	4.33417095403072	0.192094193210566	1.46310447650677e-05	0.124542718667712	1.50154668965659e-16	14	14	0.0215856680433965	0.194271012390569	JTI_Lung	Migraine with aura
ENSG00000090316	MAEA	4.23387183412141	0.0893204626000502	2.29701886909073e-05	0.355455177079994	6.96927769153693e-51	30	32	0.0304998165437867	0.304998165437867	JTI_Lung	Migraine with aura
ENSG00000214894	LINC00243	4.11397188459615	0.200938569999288	3.88908823949485e-05	0.158630236747231	5.02635522805216e-21	31	31	0.046944830585466	0.516393136440126	JTI_Lung	Migraine with aura
ENSG00000090316	MAEA	4.78442658562221	0.152641382644241	1.7147615671842e-06	0.268147652455179	2.99938377386611e-11	14	14	0.0141810781606133	0.0141810781606133	JTI_Minor_Salivary_Gland	Migraine with aura
ENSG00000225697	SLC26A6	4.61102313823734	0.21968257700901	4.0069193023573e-06	0.0507989614668543	0.00660554292806417	6	6	0.0165686113152474	0.0331372226304949	JTI_Minor_Salivary_Gland	Migraine with aura
ENSG00000270604	HCG17	4.44188175458082	0.28421355627813	8.91755636822644e-06	0.0847040329875421	0.000401702193556039	2	2	0.0245827303884109	0.0737481911652327	JTI_Minor_Salivary_Gland	Migraine with aura
ENSG00000225697	SLC26A6	5.04263403616159	0.230789427092884	4.59166905164565e-07	0.163963173769204	3.09661973826397e-29	7	7	0.00258065324791534	0.00492318755717447	JTI_Muscle_Skeletal	Migraine with aura
ENSG00000234127	TRIM26	-5.03359	-0.186054	4.81375349359325e-07	0.0869688937706583	1.23881064859419e-15	10	10	0.00258065324791534	0.00516130649583068	JTI_Muscle_Skeletal	Migraine with aura
ENSG00000166860	ZBTB39	4.77586124770766	0.461839374559899	1.78939746886542e-06	0.0122710225046854	0.0032065021903796	8	8	0.00639530655372501	0.019185919661175	JTI_Muscle_Skeletal	Migraine with aura
ENSG00000241370	RPP21	4.6959561753223	0.166230100246435	2.65362435891703e-06	0.0810509501130485	1.2459186356081e-14	13	14	0.0071130400940771	0.0284521603763084	JTI_Muscle_Skeletal	Migraine with aura
ENSG00000260613	Z98885.2	-4.59557	-0.185372	4.31566121172899e-06	0.0560570606172466	1.882698742224e-10	18	19	0.00925450390243165	0.0462725195121582	JTI_Muscle_Skeletal	Migraine with aura
ENSG00000158373	HIST1H2BD	4.5397963307013	0.167719397523075	5.63085926041929e-06	0.0936510316850444	9.00486605143604e-17	13	13	0.0100623454983693	0.0603740729902156	JTI_Muscle_Skeletal	Migraine with aura
ENSG00000163795	ZNF513	4.39899972923474	0.206086305014022	1.08750962244386e-05	0.0225645617958795	6.14954017858616e-05	16	17	0.0166575402454901	0.116602781718431	JTI_Muscle_Skeletal	Migraine with aura
ENSG00000198355	PIM3	4.35215434020557	0.423212805017218	1.34806305451818e-05	0.023138985777498	4.94366501054346e-05	7	8	0.0180674150881799	0.144539320705439	JTI_Muscle_Skeletal	Migraine with aura
ENSG00000204681	GABBR1	-4.29106	-0.927396	1.77819817563929e-05	0.0213761238580267	9.66428864103446e-05	6	6	0.0211842675991161	0.190658408392045	JTI_Muscle_Skeletal	Migraine with aura
ENSG00000235295	LINC01634	-4.22986	-0.0710965	2.33841590426831e-05	0.33088478796549	1.96446337370458e-63	16	17	0.0250724953255648	0.250724953255648	JTI_Muscle_Skeletal	Migraine with aura
ENSG00000174165	ZDHHC24	-4.17101	-0.222859	3.03257787468425e-05	0.0485829086625002	3.23610296587779e-09	9	9	0.0295593636112405	0.325152999723645	JTI_Muscle_Skeletal	Migraine with aura
ENSG00000170209	ANKK1	-4.0418	-0.167395	5.30434356702525e-05	0.168515196352047	4.47110857499431e-30	16	16	0.0445638477359445	0.568731717256447	JTI_Muscle_Skeletal	Migraine with aura
ENSG00000158792	SPATA2L	-4.03747	-0.188914	5.40318989523669e-05	0.0353679492040412	4.82617184083838e-07	24	26	0.0445638477359445	0.579330020567278	JTI_Muscle_Skeletal	Migraine with aura
ENSG00000173442	EHBP1L1	3.99871909551876	0.354250928252329	6.3686210855618e-05	0.0126327851164452	0.00278415152799217	9	9	0.0487745394852812	0.682843552793936	JTI_Muscle_Skeletal	Migraine with aura
ENSG00000166192	SENP8	5.03837517316876	0.376331836316715	4.69500461841577e-07	0.0460828448660955	5.78952581374154e-07	10	12	0.00426963635626546	0.00691527230246459	JTI_Nerve_Tibial	Migraine with aura
ENSG00000225697	SLC26A6	4.9516121797391	0.304954809889086	7.36011716462315e-07	0.0271482117680038	0.000134779132612278	4	4	0.00426963635626546	0.0108407165717734	JTI_Nerve_Tibial	Migraine with aura
ENSG00000008441	NFIX	4.91905310746376	0.403194659401328	8.69638744571688e-07	0.0177739406767093	0.00205924628293628	8	8	0.00426963635626546	0.0128089090687964	JTI_Nerve_Tibial	Migraine with aura
ENSG00000158373	HIST1H2BD	4.80884253058738	0.613152954044198	1.51806728831971e-06	0.0201329724554506	0.00103202757685275	6	7	0.00558990327241525	0.022359613089661	JTI_Nerve_Tibial	Migraine with aura
ENSG00000260613	Z98885.2	-4.58144	-0.190657	4.61793365835739e-06	0.203162995682677	5.56475191956773e-28	18	20	0.0136035089707892	0.068017544853946	JTI_Nerve_Tibial	Migraine with aura
ENSG00000103018	CYB5B	-4.54303	-0.425724	5.54505831096286e-06	0.0351260390037854	1.35332499657992e-05	17	18	0.0136121939770287	0.081673163862172	JTI_Nerve_Tibial	Migraine with aura
ENSG00000145632	PLK2	4.40777691612031	0.170387340930949	1.04437030847837e-05	0.0438091800713663	1.11388508412536e-06	61	63	0.0219750432479684	0.153825302735779	JTI_Nerve_Tibial	Migraine with aura
ENSG00000158792	SPATA2L	-4.22881	-0.157731	2.34931127733873e-05	0.128381327353336	1.46723320910653e-17	30	33	0.0432537572549027	0.346030058039222	JTI_Nerve_Tibial	Migraine with aura
ENSG00000125844	RRBP1	4.18679384599812	0.331099836640312	2.82922579974976e-05	0.0450823823168888	7.72177303044448e-07	8	8	0.0463018520050158	0.416716668045142	JTI_Nerve_Tibial	Migraine with aura
ENSG00000214655	ZSWIM8	4.15146392354235	0.499270704027199	3.30355345272704e-05	0.011114497494483	0.0149862489988162	11	12	0.0478946997716414	0.486580388052166	JTI_Nerve_Tibial	Migraine with aura
ENSG00000090316	MAEA	4.13323666875608	0.0776250830046847	3.57690065508898e-05	0.514968228222321	2.58250570418297e-85	28	29	0.0478946997716414	0.526841697488056	JTI_Nerve_Tibial	Migraine with aura
ENSG00000184164	CRELD2	4.10281758702349	0.199229046592334	4.08149037389727e-05	0.0627984926847781	4.6230789360362e-09	3	3	0.0486126423911062	0.601162717171329	JTI_Nerve_Tibial	Migraine with aura
ENSG00000214894	LINC00243	4.09124623211556	0.228940242458034	4.29061274414e-05	0.0110017724852651	0.015508797998322	20	21	0.0486126423911062	0.631964351084381	JTI_Nerve_Tibial	Migraine with aura
ENSG00000260613	Z98885.2	-4.6908	-0.416803	2.72134258239021e-06	0.133615230173788	1.18922657109205e-06	5	5	0.0233844968104791	0.0233844968104791	JTI_Ovary	Migraine with aura
ENSG00000270604	HCG17	4.41955	0.366263213050379	9.89069064893933e-06	0.0555584130370803	0.00216602768497617	2	2	0.0406391140018794	0.0849907047463357	JTI_Ovary	Migraine with aura
ENSG00000206503	HLA-A	4.32831119762212	0.227533908214453	1.50257061009018e-05	0.248976857618968	6.7349932907905e-12	2	9	0.0406391140018794	0.129115892525049	JTI_Ovary	Migraine with aura
ENSG00000103018	CYB5B	-4.2773	-0.58518	1.89173113007701e-05	0.0478051624743189	0.00452964385964627	8	8	0.0406391140018794	0.162556456007517	JTI_Ovary	Migraine with aura
ENSG00000111218	PRMT8	-4.18479	-0.269104	2.85434697757658e-05	0.0368272930895233	0.0129747818071197	7	8	0.0432382308671778	0.245274035783156	JTI_Ovary	Migraine with aura
ENSG00000235236	AC137630.2	4.15039126115167	0.18481961778644	3.31907421651234e-05	0.0301472405716895	0.0248318564603055	7	7	0.0432382308671778	0.285208047424905	JTI_Ovary	Migraine with aura
ENSG00000090316	MAEA	4.11503021278632	0.0838962217008702	3.871287038959e-05	0.257548600463049	2.5705222692428e-12	24	26	0.0432382308671778	0.332659695257747	JTI_Ovary	Migraine with aura
ENSG00000184164	CRELD2	4.10601477003068	0.222925734851022	4.02543752981988e-05	0.0799452190573947	0.000213675709223265	2	2	0.0432382308671778	0.345905846937422	JTI_Ovary	Migraine with aura
ENSG00000225697	SLC26A6	5.08572478594739	0.335879451039535	3.6622479004933e-07	0.0159924608000051	0.027219440899001	3	3	0.00291163345653711	0.00391860525352783	JTI_Pancreas	Migraine with aura
ENSG00000158373	HIST1H2BD	5.01002468153798	3.0186520757717	5.44230552623759e-07	0.0337979180816455	0.00125967499370593	1	1	0.00291163345653711	0.00582326691307422	JTI_Pancreas	Migraine with aura
ENSG00000260613	Z98885.2	-4.68712	-0.265762	2.77075918853065e-06	0.0200954408056013	0.0132097088512778	8	10	0.00988237443909265	0.029647123317278	JTI_Pancreas	Migraine with aura
ENSG00000204310	AGPAT1	-4.32437	-0.825104	1.52968087594463e-05	0.0144153369091536	0.0360996832209429	4	4	0.0371313485812161	0.163675853726075	JTI_Pancreas	Migraine with aura
ENSG00000234127	TRIM26	4.28081857019798	0.116566398388648	1.86207121839477e-05	0.168699378849838	7.65422527880535e-14	37	37	0.0371313485812161	0.19924162036824	JTI_Pancreas	Migraine with aura
ENSG00000143379	SETDB1	4.22339921520431	0.376966042895772	2.40645008473539e-05	0.0143683956781812	0.0364060660518751	6	6	0.0371313485812161	0.257490159066687	JTI_Pancreas	Migraine with aura
ENSG00000184164	CRELD2	4.22128334227566	0.142235470986687	2.42915364550012e-05	0.16742383441233	9.6910054419352e-14	9	10	0.0371313485812161	0.259919440068513	JTI_Pancreas	Migraine with aura
ENSG00000111325	OGFOD2	4.13182128156104	0.235420926665522	3.59900204986996e-05	0.0352439831145247	0.000985942358877616	7	7	0.0481366524170107	0.385093219336086	JTI_Pancreas	Migraine with aura
ENSG00000283064	AL353759.1	4.9890613421079	0.387574369396381	6.06733801644666e-07	0.135527917852536	5.09533853107252e-09	3	3	0.00666436407726501	0.00666436407726501	JTI_Pituitary	Migraine with aura
ENSG00000158373	HIST1H2BD	4.60384147540814	0.45377792957035	4.14768226986162e-06	0.0437431972076426	0.00120086954982978	7	8	0.02277907102608	0.04555814205216	JTI_Pituitary	Migraine with aura
ENSG00000225697	SLC26A6	5.05668271908765	0.316707992440474	4.2661211741013e-07	0.0718858996672259	5.4049521854326e-05	4	4	0.00441116929402074	0.00441116929402074	JTI_Prostate	Migraine with aura
ENSG00000283064	AL353759.1	4.84645169592148	0.440147808078218	1.25689172358889e-06	0.053934343144017	0.00050030647537221	1	1	0.00611325500569451	0.0129962604219091	JTI_Prostate	Migraine with aura
ENSG00000158373	HIST1H2BD	4.77763704062564	0.707595102262646	1.77367166509512e-06	0.0234118219176857	0.0228963369177231	2	3	0.00611325500569451	0.0183397650170835	JTI_Prostate	Migraine with aura
ENSG00000260613	Z98885.2	-4.66528	-0.194389	3.08191228226562e-06	0.0981461931880524	2.0239468045849e-06	10	12	0.00796674324965663	0.0318669729986265	JTI_Prostate	Migraine with aura
ENSG00000278570	NR2E3	-4.54468	-0.327148	5.50195213699922e-06	0.020964085591174	0.0314289206988744	14	15	0.0113780370193144	0.0568901850965719	JTI_Prostate	Migraine with aura
ENSG00000090316	MAEA	4.22570090221596	0.09726234245052	2.38198202533457e-05	0.455652728688468	9.50639136525326e-31	24	26	0.0378064823723395	0.246296941419595	JTI_Prostate	Migraine with aura
ENSG00000270604	HCG17	4.20949394219903	0.190241992674264	2.55943304261486e-05	0.180111847636175	4.47766181789784e-11	9	9	0.0378064823723395	0.264645376606377	JTI_Prostate	Migraine with aura
ENSG00000161013	MGAT4B	-5.10502	-0.45562	3.3075473893085e-07	0.0242737198890981	0.000376987939672878	8	12	0.00359349024905087	0.00443707482275735	JTI_Skin_Not_Sun_Exposed_Suprapubic	Migraine with aura
ENSG00000283064	AL353759.1	5.01304912593752	0.386995265701805	5.35742116891669e-07	0.0269932392176655	0.000175295234088478	5	5	0.00359349024905087	0.00718698049810174	JTI_Skin_Not_Sun_Exposed_Suprapubic	Migraine with aura
ENSG00000166192	SENP8	4.87350868925903	0.480373437483219	1.09633443434731e-06	0.0240140592230498	0.000405640160569229	8	10	0.00393375525634316	0.0147073264367692	JTI_Skin_Not_Sun_Exposed_Suprapubic	Migraine with aura
ENSG00000225697	SLC26A6	4.86015441202045	0.290751993293105	1.17294230528309e-06	0.0349243631627363	1.89708414055916e-05	25	25	0.00393375525634316	0.0157350210253727	JTI_Skin_Not_Sun_Exposed_Suprapubic	Migraine with aura
ENSG00000273192	AL671710.1	4.78182478082393	0.556624529399141	1.73711064554993e-06	0.0233343803323124	0.000491443167478341	12	14	0.00466066786201046	0.0233033393100523	JTI_Skin_Not_Sun_Exposed_Suprapubic	Migraine with aura
ENSG00000162063	CCNF	4.61655375617329	0.308612648474928	3.90164991137532e-06	0.0555402659807112	5.88829689382335e-08	9	9	0.00872343892684999	0.0523406335610999	JTI_Skin_Not_Sun_Exposed_Suprapubic	Migraine with aura
ENSG00000214894	LINC00243	4.56388158705362	0.198687910033454	5.02164093263424e-06	0.0468094941017829	6.81943653762284e-07	18	19	0.00948130981473629	0.0673653131112883	JTI_Skin_Not_Sun_Exposed_Suprapubic	Migraine with aura
ENSG00000260613	Z98885.2	-4.53893	-0.181555	5.65415419440107e-06	0.0410248379807615	3.44266078145852e-06	20	22	0.00948130981473629	0.0758504785178904	JTI_Skin_Not_Sun_Exposed_Suprapubic	Migraine with aura
[truncated: 1,231 more rows]

[truncated: 9 more sheets: S11, S12, S13, S14, S15, S16, S17, S18, S19]
